# Supplementary material for: Identification of cucurbitacins and assembly of a draft genome for Aquilaria agallocha
Source: BMC Genomics. 2014 Jul 9;15(1):578. doi: 10.1186/1471-2164-15-578 (PMC4108785; doi:10.1186/1471-2164-15-578)
Supplement: Supplementary file 2 — Additional file 2: Table S1: The set of 4,827 differentially expressed genes. (CSV 218 KB) [file 12864_2013_6271_MOESM2_ESM.csv]

Annotation	Log2 Fold Change	Mode of Regulation	Sequences
AT1G01020.1	-1.018932643	down	g9697.t1
AT1G01030.1	1.734711133	up	g7281.t1
AT1G01140.1	1.169990615	up	g240.t2,g9719.t1,g240.t1
AT1G01170.1	1.34900314	up	g4982.t1,g28861.t1
AT1G01200.1	-1.649375997	down	g214.t1
AT1G01250.1	-6.067586393	down	g190.t1
AT1G01260.1	2.221160376	up	g185.t1,g16571.t1
AT1G01280.1	-2.599509385	down	g16568.t1
AT1G01360.1	-1.167682228	down	g10665.t1
AT1G01390.1	-2.416990051	down	g38326.t1
AT1G01430.1	-3.192914265	down	g154.t1
AT1G01470.1	-1.527927254	down	g5823.t1
AT1G01490.1	1.234090478	up	g1959.t1,g31816.t2,g5814.t1,g7792.t1
AT1G01540.2	-2.688562046	down	g7798.t1
AT1G01560.2	-2.010196148	down	g12340.t1
AT1G01630.1	-1.231084717	down	g21274.t1,g16896.t2,g16896.t1,g14906.t1
AT1G01690.1	-2.186452675	down	g22236.t1
AT1G01710.1	1.725360296	up	g24672.t1,g14477.t1
AT1G01720.1	2.305440462	up	g5106.t1,g43225.t1
AT1G01840.1	-1.362856814	down	g17240.t1,g17598.t1
AT1G01950.1	-1.15449898	down	g45531.t1,g34513.t1,g45531.t2
AT1G02000.1	-1.38079848	down	g51471.t1,g22980.t1
AT1G02020.2	1.593781142	up	g9174.t1
AT1G02040.1	-1.102371482	down	g17103.t1
AT1G02065.1	1.01484281	up	g10239.t1
AT1G02070.1	-1.308573366	down	g28645.t1
AT1G02150.1	-1.394632398	down	g53965.t1
AT1G02180.1	-1.267106861	down	g22398.t1,g26746.t1
AT1G02205.1	-2.38536859	down	g20054.t1
AT1G02205.2	11.40058635	up	g2964.t1,g2965.t1
AT1G02250.1	-1.720396039	down	g9696.t1
AT1G02280.1	-1.21397588	down	g7262.t1,g7262.t2
AT1G02360.1	-2.998671212	down	g3709.t1
AT1G02400.1	1.096235911	up	g21953.t1
AT1G02450.1	-1.033402605	down	g21964.t1,g16839.t1
AT1G02475.1	-2.071053981	down	g16847.t1
AT1G02500.1	1.554912998	up	g34287.t1,g4610.t1,g33026.t1,g67438.t1
AT1G02520.1	1.528607429	up	g25034.t1,g26241.t1,g3723.t1
AT1G02610.1	-1.198293298	down	g9810.t5,g9810.t3,g9810.t1,g9810.t4,g9810.t2,g22480.t1
AT1G02660.1	1.164397237	up	g6611.t1,g8700.t1
AT1G02730.1	-2.081525584	down	g8677.t1
AT1G02790.1	4.891036368	up	g12998.t1
AT1G02820.1	1.993309649	up	g9977.t1
AT1G02870.1	1.207369845	up	g9998.t1
AT1G02880.3	-1.117979207	down	g10004.t2,g10004.t1
AT1G02890.1	1.429866835	up	g53524.t1,g10005.t1,g15371.t2,g57529.t1,g50902.t1,g15371.t1
AT1G02890.2	4.193346303	up	g38402.t1,g23341.t1
AT1G02910.1	-1.377474613	down	g39080.t1
AT1G03010.1	-1.669066629	down	g28466.t1
AT1G03020.1	-4.666488085	down	g12550.t1
AT1G03130.1	-3.810957278	down	g1441.t1
AT1G03160.1	-2.449698716	down	g1727.t1
AT1G03220.1	2.668768123	up	g14363.t1,g1737.t1,g14369.t1,g73103.t1,g27653.t1,g14448.t1,g43603.t1,g35017.t1,g1740.t1,g28186.t1
AT1G03310.2	-1.165357175	down	g24200.t1
AT1G03365.1	-1.031339827	down	g1772.t1
AT1G03370.1	1.511225122	up	g13922.t1,g13921.t1
AT1G03600.1	-3.663073421	down	g1869.t1
AT1G03620.1	-1.47419527	down	g1848.t1
AT1G03700.1	-1.853838863	down	g19986.t1,g7063.t1
AT1G03780.2	1.700266835	up	g7043.t1,g7043.t2
AT1G03940.1	2.023637454	up	g13005.t1,g4067.t1,g5969.t1,g4066.t1
AT1G03980.1	1.281879147	up	g8358.t1
AT1G04040.1	-3.256374464	down	g8345.t1
AT1G04080.1	1.094017015	up	g21409.t1
AT1G04080.2	1.161765187	up	g21408.t1,g21408.t3,g21408.t2
AT1G04120.1	2.134055185	up	g21399.t1
AT1G04130.1	1.129726547	up	g26352.t2
AT1G04140.1	1.178747573	up	g59819.t1,g52688.t1
AT1G04250.1	-2.45343078	down	g45367.t1
AT1G04260.1	1.498516745	up	g17232.t1,g14391.t1,g1171.t1
AT1G04290.1	1.647521955	up	g12890.t1,g12889.t1,g590.t1
AT1G04350.1	-2.240197057	down	g6969.t1
AT1G04360.1	-2.286555183	down	g27714.t1,g28305.t1
AT1G04390.1	1.116413793	up	g6947.t1
AT1G04500.1	2.52580473	up	g38247.t1
AT1G04520.1	-1.703013961	down	g42294.t1
AT1G04540.1	-1.654930076	down	g15753.t1,g42301.t1
AT1G04560.1	-1.123258848	down	g15746.t1
AT1G04635.1	-1.081525584	down	g49205.t1
AT1G04640.1	-1.359712215	down	g3123.t1
AT1G04690.1	1.323676663	up	g4451.t1,g5698.t1
AT1G04700.1	1.149428851	up	g5697.t1
AT1G04730.1	-1.50307639	down	g5692.t1
AT1G04820.1	-1.524281326	down	g2216.t1,g16434.t1
AT1G04830.2	1.233623978	up	g17485.t1
AT1G04870.2	1.319353852	up	g2128.t1
AT1G04920.1	-1.157623196	down	g17489.t1
AT1G05010.1	2.96489524	up	g28856.t1,g29776.t1,g28856.t2,g3355.t1,g22163.t1
AT1G05030.1	-1.279157122	down	g3993.t1,g2054.t1
AT1G05055.1	3.404631557	up	g12894.t1,g12894.t2
AT1G05100.1	5.005372889	up	g8215.t1
AT1G05170.1	1.547675003	up	g7195.t1
AT1G05190.1	-1.385514551	down	g9986.t1
AT1G05230.1	-1.662656223	down	g8435.t1
AT1G05260.1	-3.606401813	down	g45702.t1,g8442.t1
AT1G05310.1	-1.796123365	down	g9648.t1
AT1G05370.1	-1.399007774	down	g5455.t1
AT1G05385.1	-1.842358832	down	g31953.t1,g51801.t1
AT1G05440.1	-1.551010867	down	g5475.t1
AT1G05450.2	-1.931223265	down	g25236.t1,g24839.t2,g24839.t1
AT1G05470.1	-1.081525584	down	g24831.t1
AT1G05490.1	1.052952595	up	g31187.t1,g12829.t1
AT1G05530.1	-2.138410648	down	g6335.t1
AT1G05577.1	-1.165490817	down	g37493.t1
AT1G05580.1	-2.759597489	down	g26735.t1
AT1G05590.1	-2.212709803	down	g20220.t1
AT1G05675.1	1.136121316	up	g10234.t1,g61392.t1,g96.t1,g38354.t1
AT1G05680.1	1.251446223	up	g25514.t1,g95.t1,g26014.t1,g13684.t1,g13686.t1
AT1G05710.1	-2.793346281	down	g7411.t1
AT1G05730.1	1.041147135	up	g13696.t1
AT1G05805.1	-1.070333698	down	g24322.t1,g21621.t1
AT1G05820.1	-5.308865472	down	g24314.t1
AT1G05870.1	1.146323145	up	g11859.t2
AT1G05890.1	-1.793792582	down	g17162.t1,g37522.t1
AT1G05970.1	-2.155680326	down	g35575.t1
AT1G05990.1	-1.250957272	down	g21132.t1
AT1G06010.1	1.042125565	up	g6733.t1
AT1G06130.2	-1.317537839	down	g4056.t1
AT1G06260.1	2.506439405	up	g19030.t1
AT1G06270.1	-2.06914186	down	g33859.t1
AT1G06290.1	1.525845213	up	g12664.t1,g32044.t1
AT1G06320.1	-4.46721325	down	g33258.t1
AT1G06410.1	1.007487528	up	g19339.t1,g10918.t1
AT1G06430.1	-1.012773684	down	g10916.t1
AT1G06460.1	-1.861078807	down	g10912.t1
AT1G06515.1	1.539479666	up	g33290.t1
AT1G06530.1	1.838695342	up	g3604.t1
AT1G06550.1	1.618914134	up	g45571.t1
AT1G06650.2	1.610011024	up	g8426.t1,g19781.t1,g21185.t2,g13376.t1,g27919.t1
AT1G06690.1	1.310977585	up	g2454.t1
AT1G06900.1	3.662867513	up	g15403.t1,g15403.t2,g15406.t2,g15406.t1
AT1G06930.1	-3.191430351	down	g53994.t1
AT1G07050.1	-1.703013961	down	g27316.t2
AT1G07070.1	1.296448155	up	g25558.t1
AT1G07080.1	-1.264389641	down	g45237.t1
AT1G07110.1	-1.418723523	down	g26199.t1
AT1G07150.2	-1.261965119	down	g29356.t1
AT1G07200.2	1.11296267	up	g18284.t1
AT1G07270.1	-1.831879817	down	g52798.t1
AT1G07300.1	-2.188440788	down	g41968.t1
AT1G07320.1	-1.783018378	down	g3197.t1
AT1G07390.1	-2.93134255	down	g58408.t1,g15655.t1
AT1G07390.3	-1.011483658	down	g13397.t1,g36513.t1
AT1G07400.1	3.478110346	up	g23808.t1,g23809.t1
AT1G07645.1	-1.318999013	down	g56326.t1
AT1G07650.2	1.744895694	up	g54213.t1,g42003.t1,g46076.t1,g1453.t1
AT1G07700.1	-1.593350015	down	g25722.t2,g25722.t1
AT1G07730.2	-1.167202196	down	g6912.t1
AT1G07745.1	1.005937257	up	g13958.t1
AT1G07780.3	4.812226586	up	g9941.t1
AT1G07950.1	1.153951409	up	g23798.t2
AT1G08010.1	-1.172011635	down	g4435.t1,g4434.t1,g4434.t2,g12067.t1
AT1G08190.1	-1.002720851	down	g36968.t1
AT1G08290.1	-1.629013379	down	g8923.t1
AT1G08315.1	-1.0209901	down	g6203.t1,g25955.t1
AT1G08320.2	2.212673583	up	g6550.t1
AT1G08380.1	-3.992844868	down	g11465.t1
AT1G08390.1	3.078345753	up	g6384.t1
AT1G08440.1	-1.84740387	down	g11283.t1
AT1G08490.1	-1.412879949	down	g28034.t1
AT1G08520.1	-1.341557502	down	g47032.t1
AT1G08550.1	-1.095512542	down	g1065.t3,g1065.t1,g1065.t2
AT1G08560.1	-2.341915269	down	g1064.t1
AT1G08650.1	1.583581061	up	g23619.t1
AT1G08780.1	1.048670167	up	g9926.t1
AT1G08810.1	-1.600398894	down	g20193.t1
AT1G08920.3	-1.107946734	down	g34888.t1
AT1G09000.1	-1.840517485	down	g21.t2,g21.t1
AT1G09010.1	-1.605903969	down	g28675.t2,g28675.t1
AT1G09030.1	-1.942686603	down	g2.t1
AT1G09140.1	1.188018498	up	g39629.t1,g39629.t2
AT1G09140.2	1.309730182	up	g39629.t3
AT1G09155.1	3.392120834	up	g33013.t1,g2688.t1
AT1G09200.1	-1.548667046	down	g19952.t1,g19008.t1,g13051.t1,g10655.t1,g13823.t1
AT1G09240.1	-3.932464141	down	g2651.t1
AT1G09300.1	2.355879728	up	g9072.t1
AT1G09320.1	-1.31519793	down	g9069.t1
AT1G09340.1	-3.098540636	down	g9066.t1
AT1G09390.1	-1.871413115	down	g9058.t1
AT1G09430.1	1.845806198	up	g20600.t1
AT1G09460.1	-2.050706106	down	g9042.t1,g9575.t1
AT1G09480.1	-2.115540312	down	g15201.t1,g16257.t1
AT1G09520.1	-1.012148763	down	g9037.t1,g11357.t1
AT1G09540.1	-5.215940851	down	g9586.t1
AT1G09570.2	3.579431979	up	g9597.t2,g23028.t1,g9597.t1
AT1G09590.1	1.201091715	up	g52457.t1
AT1G09730.1	1.549350127	up	g30431.t1
AT1G09740.1	-1.781016473	down	g7468.t1
AT1G09750.1	-1.74800304	down	g11967.t1,g7467.t1
AT1G09790.1	1.588540485	up	g15577.t1
AT1G09794.1	1.329847892	up	g772.t1,g772.t2
AT1G09800.1	4.793400957	up	g18139.t1,g18139.t2
AT1G09870.1	1.127756001	up	g9275.t1
AT1G09890.1	2.316424716	up	g30509.t1,g2193.t1,g2193.t2
AT1G09935.1	-1.319685321	down	g30036.t1
AT1G09970.2	3.04420152	up	g23447.t1
AT1G09980.2	1.728608511	up	g27673.t1,g880.t1
AT1G10040.1	2.865628999	up	g896.t1,g895.t1
AT1G10070.1	4.893758192	up	g808.t1,g903.t1,g904.t1
AT1G10120.1	-1.69068054	down	g913.t2,g913.t1
AT1G10140.1	2.099885903	up	g935.t1
AT1G10150.1	-2.448354222	down	g38149.t1
AT1G10200.1	-2.369331482	down	g945.t1
AT1G10370.1	1.182099692	up	g7872.t1,g45010.t1
AT1G10380.1	-5.440741038	down	g10362.t1
AT1G10460.1	-1.102369838	down	g3222.t1
AT1G10520.1	1.771239198	up	g32406.t2,g32406.t3
AT1G10550.1	-4.657210271	down	g286.t1
AT1G10586.1	-3.559616658	down	g30684.t1
AT1G10640.1	-3.012984681	down	g257.t1
AT1G10657.2	-6.801097997	down	g6210.t1
AT1G10657.3	-3.96421391	down	g6210.t2
AT1G10670.1	1.84784701	up	g2444.t1
AT1G10690.1	-1.457188845	down	g2419.t1
AT1G10710.2	-1.327189901	down	g2421.t1,g2421.t4
AT1G10740.1	2.82948112	up	g2425.t1
AT1G10750.1	-2.335282176	down	g2427.t1
AT1G10760.1	-1.102495775	down	g41750.t1,g2429.t1
AT1G10780.1	-2.016343644	down	g833.t1
AT1G10870.1	4.633307434	up	g14191.t3,g14191.t2
AT1G10900.1	-1.283590789	down	g16215.t2
AT1G11000.1	-1.195343813	down	g18207.t1,g14314.t1
AT1G11040.1	3.104058567	up	g14323.t1,g47979.t1
AT1G11080.2	-1.464167608	down	g22242.t1
AT1G11120.2	-2.646637196	down	g1862.t3,g1862.t1,g14204.t1
AT1G11190.1	1.496658384	up	g4826.t1,g4828.t1
AT1G11260.1	1.945706376	up	g12205.t1
AT1G11390.1	1.205790775	up	g27300.t1,g4800.t1,g37729.t1,g37729.t2
AT1G11410.1	1.201907197	up	g17281.t2,g40193.t1,g40195.t1,g42406.t1,g74091.t1,g27469.t1,g30604.t1,g40195.t2,g17281.t1,g20142.t1,g50318.t1,g17281.t3,g54725.t2,g45932.t1,g60713.t1
AT1G11510.1	-1.819582458	down	g32400.t1
AT1G11545.1	-1.703013961	down	g30404.t1
AT1G11600.1	-2.354584394	down	g4406.t1
AT1G11655.1	-2.196517505	down	g30388.t1,g4391.t1
AT1G11780.1	1.618914134	up	g22072.t1
AT1G11800.1	-1.459088378	down	g7370.t1
AT1G11820.1	-1.014722214	down	g7371.t1
AT1G11840.5	-1.315709857	down	g7374.t1
AT1G11860.1	-1.453370938	down	g7366.t1
AT1G11900.1	1.355879728	up	g1882.t1
AT1G11925.1	-1.209970481	down	g7941.t1
AT1G11940.1	1.303711902	up	g7354.t1
AT1G12100.1	-3.341915269	down	g18979.t1
AT1G12110.1	-1.465242245	down	g18980.t1
AT1G12220.1	1.469904185	up	g50794.t1
AT1G12330.1	-1.512258464	down	g28066.t1
AT1G12450.1	-3.212526186	down	g43937.t1
AT1G12540.1	-1.720294181	down	g55194.t1
AT1G12570.1	-2.296808029	down	g2106.t1
AT1G12650.1	5.838048138	up	g31943.t3,g5165.t1,g31943.t2
AT1G12740.1	1.520905717	up	g32223.t1,g2082.t1,g46323.t1,g49639.t1
AT1G12800.1	-1.045996523	down	g2074.t1
AT1G12870.1	-2.825790945	down	g5373.t1
AT1G12880.1	-2.057196255	down	g25328.t1
AT1G12900.2	-2.468548707	down	g10216.t1
AT1G12900.3	-2.495915068	down	g2596.t1
AT1G12940.1	-1.315990838	down	g2433.t1
AT1G13120.1	2.711155157	up	g44715.t1,g28134.t1,g44715.t2
AT1G13230.1	3.091408423	up	g3412.t1
AT1G13260.1	1.515597873	up	g3391.t1,g15008.t1
AT1G13280.1	2.735985231	up	g18641.t1
AT1G13330.1	-1.496563083	down	g18025.t1
AT1G13340.1	-1.236639828	down	g18026.t2,g29785.t1,g18026.t1
AT1G13350.1	2.638866713	up	g18027.t1,g18027.t2
AT1G13360.1	1.500930726	up	g7146.t1,g20174.t1
AT1G13420.1	-3.790098356	down	g2931.t1
AT1G13580.2	1.213275333	up	g17303.t1
AT1G13635.1	-1.059157771	down	g25437.t1
AT1G13650.2	-1.054404241	down	g8466.t1
AT1G13680.1	-1.72753628	down	g16483.t1
AT1G13790.1	-2.618125063	down	g80.t1
AT1G13920.1	1.998854937	up	g38332.t1,g43667.t1
AT1G13970.1	-1.11805146	down	g7236.t1
AT1G14060.1	1.071682758	up	g30885.t1,g47368.t1
AT1G14130.1	-2.021583129	down	g22668.t1
AT1G14150.1	-5.332217176	down	g43421.t1
AT1G14190.1	-2.551010867	down	g21722.t1
AT1G14210.1	-4.295630034	down	g19816.t1
AT1G14220.1	-4.302228989	down	g5437.t1
AT1G14330.1	2.599461771	up	g2023.t1
AT1G14345.1	-1.661976455	down	g4713.t1
AT1G14440.1	1.564135667	up	g15540.t1,g29721.t1,g5085.t1
AT1G14500.1	-2.381085866	down	g36527.t1
AT1G14550.1	3.524654844	up	g705.t1,g46991.t1
AT1G14560.1	1.37158842	up	g14832.t1
AT1G14590.1	-2.116394145	down	g29172.t2,g17089.t1,g713.t1
AT1G14720.1	-2.119899885	down	g752.t1
AT1G14870.1	1.436568671	up	g48046.t1,g19769.t1,g24706.t2,g24705.t1,g24704.t1,g24705.t2
AT1G14890.1	1.355879728	up	g41950.t1
AT1G14900.1	-1.473260977	down	g40736.t1,g15718.t2,g61444.t1,g15718.t1,g26902.t1
AT1G14920.1	-1.139051789	down	g19503.t1,g5541.t1,g28978.t1,g11261.t1
AT1G14930.1	-5.745941015	down	g38612.t1
AT1G15110.1	4.965634463	up	g6502.t1
AT1G15120.1	1.123286014	up	g19419.t1
AT1G15125.1	1.293444394	up	g25567.t1
AT1G15230.1	-1.447115736	down	g14225.t1
AT1G15260.1	-2.418638659	down	g441.t1,g39760.t1,g39802.t1
AT1G15310.1	2.291511573	up	g15865.t1
AT1G15360.1	-2.19725943	down	g15790.t1
AT1G15380.1	4.215137237	up	g44364.t1,g44412.t1
AT1G15440.1	1.159482515	up	g35563.t1
AT1G15460.1	8.316576788	up	g15799.t1
AT1G15510.1	-1.459088378	down	g28689.t1
AT1G15520.1	2.067354222	up	g28692.t1,g22040.t1,g8031.t1,g22039.t1,g22038.t1
AT1G15550.1	-1.06786881	down	g8022.t1,g33521.t1
AT1G15670.1	1.966837437	up	g37897.t1
AT1G15820.1	-2.835340394	down	g11559.t1
AT1G15900.1	-2.918641129	down	g3493.t1
AT1G15930.2	1.045805489	up	g12888.t1,g8778.t1
AT1G15970.1	-1.208249269	down	g3503.t1
AT1G15980.1	-3.114038398	down	g3.t1
AT1G16060.1	-1.510513191	down	g33196.t1
AT1G16080.1	-1.333963489	down	g3537.t1
AT1G16130.1	-3.231407652	down	g16437.t1
AT1G16390.1	1.557513589	up	g5033.t1
AT1G16445.1	-1.524921639	down	g12030.t1
AT1G16480.1	1.859922233	up	g24932.t1
AT1G16520.1	-1.079705149	down	g12013.t1
AT1G16800.1	1.628766107	up	g2763.t1
AT1G16840.4	-1.138549372	down	g26973.t1
AT1G16880.1	-1.070860849	down	g17650.t1
AT1G16970.1	1.012256562	up	g17361.t1
AT1G17020.1	6.605821696	up	g37560.t1,g37235.t1,g37557.t1,g52983.t1,g37234.t1,g53080.t1,g16984.t2,g23445.t1,g34666.t1,g12234.t1,g13471.t1,g37559.t1,g36430.t1,g18580.t1,g16984.t1
AT1G17030.1	-1.282307712	down	g20624.t1
AT1G17070.1	1.033951633	up	g601.t1
AT1G17350.1	3.170397203	up	g25260.t1,g25260.t2
AT1G17420.1	5.49387255	up	g45234.t1
AT1G17620.1	-1.308180032	down	g6012.t1
AT1G17840.1	4.318325514	up	g28610.t1,g10050.t1,g43119.t1,g10045.t1,g23213.t1
AT1G17860.1	7.527817884	up	g34796.t1,g17985.t1,g2073.t1,g23215.t1,g17992.t1,g11874.t1
AT1G17870.1	-3.169581761	down	g16438.t1
AT1G17970.1	-3.479117949	down	g27029.t1
AT1G18060.1	3.357230957	up	g23999.t1,g23999.t2
AT1G18090.2	-2.490990633	down	g24012.t1
AT1G18250.1	-3.249235679	down	g27796.t1
AT1G18300.1	-1.04199722	down	g17287.t1
AT1G18330.1	1.212700485	up	g9116.t1
AT1G18335.1	1.080925775	up	g30788.t1,g28711.t1,g30788.t2,g28711.t2
AT1G18370.1	-1.828544843	down	g44953.t1
AT1G18390.1	-1.235704596	down	g53911.t1,g44950.t1,g27015.t1,g22516.t1,g40698.t1,g26560.t1,g46685.t1,g73189.t1,g16851.t2
AT1G18480.1	1.282732055	up	g13697.t1
AT1G18490.1	-1.090037084	down	g12332.t1
AT1G18530.1	-1.255554984	down	g23441.t1
AT1G18550.1	-1.693114457	down	g23435.t1
AT1G18580.1	1.827728149	up	g18790.t1
AT1G18650.1	-1.69146497	down	g13831.t1,g33616.t1,g19056.t1,g10375.t1
AT1G18680.1	1.049548488	up	g37104.t1
AT1G18730.3	-1.861949961	down	g18356.t1
AT1G18800.1	1.373801636	up	g25786.t1
AT1G18810.1	-5.311823204	down	g35574.t1
AT1G18980.1	-1.381085866	down	g37370.t1
AT1G19020.1	1.405024167	up	g34838.t1,g9396.t1
AT1G19080.1	-2.52404382	down	g9950.t1
AT1G19150.1	-6.990142894	down	g41833.t1,g5870.t1
AT1G19180.1	3.750645982	up	g1214.t1
AT1G19190.1	-1.793085957	down	g77932.t1
AT1G19210.1	3.677077954	up	g1211.t1
AT1G19230.1	-2.985947924	down	g1198.t1
AT1G19240.1	1.086693095	up	g1199.t1
AT1G19250.1	5.251067879	up	g1201.t1,g39837.t1,g26610.t1,g13524.t1,g10516.t1
AT1G19300.1	-2.335423624	down	g24467.t1,g5174.t1
AT1G19330.2	-2.345952971	down	g48763.t1,g24473.t1
AT1G19440.1	3.930174628	up	g9885.t1,g1989.t1
AT1G19640.1	4.243404999	up	g1961.t1
AT1G19660.1	-1.36997708	down	g36883.t1
AT1G19670.1	-3.318564781	down	g19942.t1
AT1G20160.2	-2.605253912	down	g11764.t1
AT1G20300.1	-1.038198153	down	g2318.t1
AT1G20410.1	1.050865016	up	g9296.t1
AT1G20480.1	3.283662476	up	g24056.t1,g78827.t1
AT1G20510.1	1.083468604	up	g45041.t1,g42031.t1
AT1G20530.1	-1.994617519	down	g9306.t1
AT1G20560.1	-1.724658859	down	g52544.t2,g52544.t1
AT1G20770.1	3.144299419	up	g25473.t1,g25473.t3,g25473.t2
AT1G20930.1	-2.149577966	down	g8981.t1
AT1G21010.1	-1.451475194	down	g32707.t1
AT1G21050.1	-1.287976462	down	g8988.t1
AT1G21090.1	-3.590539232	down	g19616.t1
AT1G21240.1	-1.264614698	down	g10034.t1
AT1G21250.1	4.924884139	up	g44042.t1
AT1G21280.1	1.242970388	up	g16553.t1,g58048.t1,g71533.t1,g67789.t1,g7566.t1,g14035.t2,g45530.t1,g10735.t1,g7407.t1,g60532.t1,g18436.t2,g7125.t1,g58760.t1,g13105.t1,g23645.t1,g20963.t1,g38602.t1,g20782.t1,g19396.t1,g28358.t1,g58903.t1,g55448.t1,g38386.t1,g42910.t1,g11149.t2,g8898.t1,g35211.t1,g31157.t1,g21122.t1,g27420.t1,g59794.t1,g8782.t1,g22254.t2,g37454.t1,g57671.t1,g17456.t1,g39757.t1
AT1G21360.1	-2.616302328	down	g23580.t1
AT1G21400.1	-3.093173366	down	g7598.t1
AT1G21500.1	-5.175501732	down	g16962.t1
AT1G21510.1	-3.135973368	down	g27363.t1
AT1G21550.1	-1.559003658	down	g11502.t1
AT1G21580.1	1.52453531	up	g11505.t1
AT1G21680.1	-2.474565586	down	g13845.t1
AT1G21722.1	2.203876635	up	g27352.t1
AT1G21760.1	7.160139667	up	g15776.t2,g15776.t1
AT1G21790.1	-1.024942056	down	g22779.t1
AT1G21830.1	-2.167682228	down	g15787.t1
AT1G21840.1	-1.833382984	down	g9556.t1
AT1G21890.1	-3.303918006	down	g16264.t1
AT1G21910.1	-4.644091012	down	g16271.t1
AT1G22100.1	2.456245445	up	g1960.t2,g1960.t1,g1960.t3
AT1G22110.1	-3.324434784	down	g487.t1
AT1G22240.1	-1.227173183	down	g18739.t1
AT1G22330.1	1.392638278	up	g10850.t1
AT1G22360.1	-1.204970612	down	g28618.t1,g21577.t1,g36100.t1,g41431.t2,g21670.t1,g16005.t1,g9843.t1
AT1G22380.1	-1.25555733	down	g16004.t1,g21578.t1,g21580.t1
AT1G22530.1	1.663266663	up	g38027.t1
AT1G22640.1	2.486312131	up	g10483.t1,g39697.t1,g24013.t1,g5840.t1,g2978.t1
AT1G22690.1	2.098012786	up	g3242.t1
AT1G22770.1	-2.120140809	down	g26422.t1
AT1G22790.1	-1.468548707	down	g17890.t1
AT1G22800.1	1.123807428	up	g55562.t1,g19902.t1,g19902.t2,g55562.t2
AT1G22880.1	-5.066977276	down	g5665.t1
AT1G22882.1	1.067151684	up	g4192.t1
AT1G22990.1	-1.428440363	down	g2028.t1
AT1G23010.1	-2.429759713	down	g8454.t1
AT1G23050.1	-1.088905115	down	g13799.t1
AT1G23120.1	-3.794388314	down	g7059.t1
AT1G23205.1	-1.842457895	down	g26894.t1
AT1G23280.1	1.052239944	up	g14633.t1,g31826.t1
AT1G23380.1	-1.158165161	down	g2650.t1,g2438.t1
AT1G23380.2	-2.172499244	down	g2437.t1
AT1G23530.1	-1.802391954	down	g266.t1
AT1G23550.1	1.021012578	up	g270.t1
AT1G23780.1	-1.484866473	down	g16436.t1
AT1G23790.1	-1.985947924	down	g36862.t1
AT1G23965.1	1.157210482	up	g11039.t1
AT1G24040.1	-1.810874729	down	g614.t1,g615.t1,g77171.t1
AT1G24050.1	1.121775554	up	g48136.t1
AT1G24100.1	3.74192228	up	g4455.t1,g3244.t1
AT1G24140.1	-1.425403281	down	g19452.t1,g19454.t1,g30657.t1
AT1G24260.1	-2.160695798	down	g24615.t1
AT1G24260.2	-2.160695798	down	g24615.t2
AT1G24280.1	-1.011092805	down	g6673.t1
AT1G24420.1	1.563743764	up	g5348.t1
AT1G24480.1	-1.755816266	down	g24923.t1,g37496.t1
AT1G24510.1	-3.826277111	down	g5565.t1
AT1G24530.1	-2.412880995	down	g5575.t1,g16378.t1
AT1G24590.1	-2.845038039	down	g29048.t1
AT1G24620.1	-1.522855799	down	g32536.t1,g45184.t1
AT1G24625.1	-1.20051362	down	g32986.t1
AT1G25240.1	-2.059364535	down	g20046.t1,g739.t1
AT1G25260.1	1.255195412	up	g855.t1
AT1G25270.1	3.282890431	up	g39838.t1,g39839.t2,g13541.t1
AT1G25275.1	1.125359092	up	g13542.t1
AT1G25350.1	1.808795228	up	g32345.t1,g28605.t1,g28605.t2,g63445.t1,g58177.t1
AT1G25400.1	2.069575543	up	g1365.t1
AT1G25440.1	-2.641028869	down	g16883.t1,g23417.t1
AT1G25540.1	1.340092453	up	g11785.t1,g11785.t2
AT1G25580.1	-1.259494086	down	g9021.t1
AT1G26090.1	-1.084692863	down	g36889.t1
AT1G26100.1	-1.178593002	down	g36890.t1
AT1G26150.1	3.499316458	up	g6202.t1
AT1G26180.1	-1.15160402	down	g4454.t1
AT1G26220.1	-1.119611251	down	g17305.t1
AT1G26230.2	-3.099904114	down	g17306.t1
AT1G26290.1	1.562330606	up	g13629.t1
AT1G26300.1	2.721459056	up	g33139.t1,g17336.t1,g33139.t2
AT1G26320.1	-1.16096571	down	g38352.t1
AT1G26330.1	-2.188440788	down	g33402.t1
AT1G26340.1	1.032288584	up	g10344.t1
AT1G26360.1	1.841306555	up	g34947.t1
AT1G26520.1	1.278423588	up	g10380.t1
AT1G26540.1	1.044233148	up	g16826.t2,g16826.t1,g16826.t3
AT1G26560.1	-1.766889507	down	g10381.t1,g10381.t2,g13820.t1
AT1G26770.1	-2.970335725	down	g15402.t1
AT1G26800.1	3.387114682	up	g4014.t1,g3959.t1
AT1G26820.1	1.774035574	up	g38931.t1,g39333.t1,g32836.t1,g32841.t1,g44637.t2,g35038.t1,g2035.t1,g28254.t1,g28257.t1,g50686.t1,g27271.t1,g29554.t1,g32837.t1,g28252.t1,g50477.t1,g38227.t1,g49591.t1
AT1G26840.1	-1.188440788	down	g37000.t1
AT1G26850.1	1.281949128	up	g29715.t1
AT1G26870.1	-1.268281657	down	g34558.t1,g29719.t1,g34558.t2
AT1G26880.1	1.081675783	up	g29720.t1,g34556.t1
AT1G26910.1	1.358193436	up	g37257.t1,g55244.t1
AT1G26920.1	1.416121101	up	g31486.t1
AT1G27210.1	-1.360907984	down	g3208.t1
AT1G27350.1	1.154824427	up	g7424.t1,g21354.t1
AT1G27410.1	-1.341899135	down	g13021.t2,g13021.t1
AT1G27435.1	1.490399393	up	g17982.t1
AT1G27450.1	2.731106831	up	g961.t1,g961.t3
AT1G27461.1	-4.379520026	down	g943.t1
AT1G27480.1	-3.558834059	down	g20255.t1
AT1G27660.1	-1.922921055	down	g29553.t1,g1950.t2
AT1G27680.1	1.113534135	up	g34719.t1,g1965.t1
AT1G27730.1	3.307841956	up	g16471.t1,g3332.t1,g23037.t1,g962.t1
AT1G27752.1	1.919995444	up	g3331.t1
AT1G27770.1	1.051928646	up	g953.t1
AT1G27840.1	1.807676297	up	g11699.t1
AT1G27940.1	-1.366778029	down	g11753.t1
AT1G28100.1	-3.658619842	down	g14914.t1
AT1G28110.1	-2.619895283	down	g14915.t1,g6734.t1,g5418.t1
AT1G28140.1	-3.506943408	down	g14907.t1
AT1G28190.1	3.429758042	up	g19044.t1
AT1G28210.2	1.588880142	up	g12284.t1
AT1G28230.1	-3.863629287	down	g17270.t1
AT1G28240.1	1.166401929	up	g17943.t1
AT1G28270.1	-1.551010867	down	g37632.t1
AT1G28330.5	-2.855865162	down	g18527.t1
AT1G28360.1	-1.219542005	down	g25021.t1
AT1G28390.1	-2.315990838	down	g12274.t1
AT1G28395.2	6.234275993	up	g25015.t2,g7033.t2
AT1G28440.1	-1.473008355	down	g4677.t1
AT1G28480.1	1.894997944	up	g32049.t1,g11822.t1
AT1G28680.1	-1.547983175	down	g42738.t1
AT1G28960.4	1.62598759	up	g19170.t1,g11833.t1
AT1G29040.1	-1.601927836	down	g10941.t1
AT1G29070.1	-1.99626298	down	g10944.t1
AT1G29195.1	-1.216341104	down	g14733.t1
AT1G29220.1	1.073816094	up	g18212.t1
AT1G29270.1	-4.473201319	down	g17557.t1
AT1G29290.1	3.886562892	up	g9081.t1
AT1G29300.1	-3.575463911	down	g19342.t1
AT1G29390.1	-2.980845826	down	g12116.t1
AT1G29450.1	-3.996202112	down	g13097.t1,g2293.t1
AT1G29500.1	-3.240986085	down	g27065.t1,g27067.t1,g27063.t1,g27064.t1
AT1G29630.2	-1.255554984	down	g32067.t1
AT1G29640.1	-1.714069149	down	g32065.t1
AT1G29670.1	4.635987647	up	g3012.t1
AT1G29700.1	-2.675434721	down	g48145.t1
AT1G29740.1	-2.406620958	down	g42786.t1
AT1G29750.1	1.022776558	up	g18845.t1
AT1G29750.2	1.751596617	up	g18844.t1
AT1G29810.1	1.233996623	up	g17687.t1
AT1G29820.1	-1.34455999	down	g1916.t1
AT1G29930.1	-2.571228179	down	g26520.t1
AT1G29980.2	-2.772197526	down	g27450.t1
AT1G30040.1	-1.00528353	down	g7844.t1,g19656.t1
AT1G30120.1	1.085200626	up	g19087.t1,g45625.t2,g46501.t1,g45625.t1
AT1G30135.1	7.008459372	up	g29874.t1,g29872.t1,g29870.t1
AT1G30220.1	2.946417312	up	g27082.t1,g27083.t1
AT1G30280.1	-2.205167875	down	g45888.t1,g45888.t2
AT1G30360.1	-1.139628539	down	g10603.t1,g5944.t1
AT1G30380.1	-2.134571819	down	g30653.t1
AT1G30400.1	1.086014424	up	g24144.t1,g27817.t1,g27817.t2
AT1G30410.1	2.136683599	up	g24148.t1,g24146.t1
AT1G30520.1	-1.790018003	down	g13843.t1
AT1G30550.2	-1.734722821	down	g3532.t2,g3532.t1
AT1G30570.1	-1.295355992	down	g9511.t1
AT1G30580.1	7.756279596	up	g14161.t1,g14161.t3
AT1G30620.1	-1.038198153	down	g2469.t1
AT1G30670.1	2.788839135	up	g12028.t1
AT1G30690.1	-1.078576686	down	g15558.t1,g12029.t1
AT1G30840.1	1.133499533	up	g30240.t2,g8225.t1
AT1G30870.1	2.033951633	up	g5042.t1
AT1G31050.1	-1.001980907	down	g28353.t1
AT1G31130.1	-1.504434292	down	g7607.t1,g9551.t1
AT1G31220.1	1.583465298	up	g30213.t1
AT1G31320.1	5.869080402	up	g9827.t2,g9827.t1
AT1G31330.1	-3.076444216	down	g50531.t1
AT1G31360.2	5.136240023	up	g608.t3,g608.t4
AT1G31460.1	-2.609904557	down	g24510.t1
AT1G31710.1	-1.603478287	down	g5449.t1
AT1G31770.1	-1.451475194	down	g13274.t1
AT1G31800.1	-1.264944271	down	g9600.t1
AT1G31860.1	2.588080188	up	g22904.t2,g22904.t1
AT1G31930.1	1.357570769	up	g24728.t2,g42625.t1,g24728.t3,g13123.t1,g24728.t1
AT1G32080.1	-1.776789689	down	g16631.t1
AT1G32090.1	-1.164767959	down	g14867.t1
AT1G32190.1	-1.956398197	down	g1019.t1
AT1G32200.1	-1.295632423	down	g1018.t1
AT1G32230.2	2.882448068	up	g1013.t1,g1013.t2
AT1G32250.1	-1.703013961	down	g997.t1
AT1G32340.1	1.004003006	up	g60477.t1,g21431.t1
AT1G32440.1	3.581589189	up	g20658.t1
AT1G32490.1	1.202505903	up	g31573.t1
AT1G32520.1	-2.384951027	down	g3264.t1,g3264.t2
AT1G32540.2	-2.893605776	down	g14717.t1,g3272.t1
AT1G32550.1	-1.441184886	down	g3274.t1
AT1G32560.1	-4.807350621	down	g14715.t1
AT1G32640.1	1.418755002	up	g35953.t1,g46840.t1
AT1G32690.1	-1.790247635	down	g14697.t1,g48707.t1
AT1G32810.2	5.255024277	up	g23691.t3,g23691.t2,g23691.t1
AT1G32860.1	-1.661666929	down	g4757.t1
AT1G32900.1	-2.433641511	down	g4758.t1
AT1G32930.1	3.855670007	up	g4762.t3,g4762.t1
AT1G32990.1	-1.892130227	down	g4763.t1
AT1G33030.1	-1.312005427	down	g14826.t1,g36406.t1
AT1G33060.2	-2.510368883	down	g7274.t1
AT1G33090.1	3.785042113	up	g20200.t1
AT1G33120.1	1.184427998	up	g30476.t1,g4779.t1
AT1G33260.1	2.028558374	up	g36809.t1
AT1G33390.1	3.562329026	up	g17467.t2,g17467.t1
AT1G33430.1	1.618914134	up	g13712.t1
AT1G33440.1	-3.773403289	down	g13720.t1
AT1G33470.2	2.078094557	up	g4216.t1,g4216.t2
AT1G33590.1	1.292198076	up	g4181.t1
AT1G33800.1	-1.627826465	down	g19905.t1
AT1G33811.1	1.323533246	up	g19906.t1
AT1G34110.1	-1.626881722	down	g26431.t1
AT1G34130.1	5.586108463	up	g14648.t3,g14648.t2,g14648.t1,g14648.t4
AT1G34245.1	1.055013249	up	g23812.t1
AT1G34300.1	1.206106203	up	g23801.t1,g10128.t1,g7929.t1,g3010.t2,g23803.t1,g767.t1
AT1G34340.1	1.730807014	up	g23790.t1,g23790.t2
AT1G34355.1	-1.381085866	down	g23779.t1
AT1G34360.1	1.094574145	up	g64234.t1,g16389.t1,g18646.t1
AT1G34580.1	-1.178919963	down	g29569.t1,g29570.t1
AT1G34640.1	-1.140077767	down	g3077.t1
AT1G34670.1	-1.907833753	down	g3076.t1,g22338.t1
AT1G35180.1	-2.169289688	down	g22587.t1
AT1G35210.1	-1.335282176	down	g10869.t1
AT1G35420.1	-2.83736319	down	g35872.t1
AT1G35420.2	-5.534448283	down	g35872.t2
AT1G35530.2	-1.840517485	down	g2982.t1
AT1G35680.1	-1.99148866	down	g2988.t1
AT1G35720.1	-1.62854827	down	g34031.t1,g1669.t1
AT1G35910.1	1.310076038	up	g29799.t1,g3305.t1
AT1G36160.1	1.723067443	up	g470.t1
AT1G36180.1	1.401136064	up	g6214.t1
AT1G36390.1	-2.229079598	down	g511.t1,g511.t2
AT1G37130.1	-2.891664243	down	g525.t1
AT1G38131.1	-1.3923454	down	g32056.t1,g32056.t3,g32056.t2
AT1G42470.1	-1.321674951	down	g4348.t1,g46367.t1
AT1G42540.1	2.45918365	up	g4359.t1,g4357.t1
AT1G42550.1	1.429418836	up	g4369.t2,g22602.t1,g13859.t1,g17040.t1
AT1G42970.1	-5.522619984	down	g4362.t1
AT1G43170.1	1.079835496	up	g49439.t1,g48171.t1
AT1G43260.1	1.018224691	up	g9281.t1,g28918.t1
AT1G43560.1	-1.166863284	down	g17585.t1
AT1G43650.1	-1.255554984	down	g19605.t1
AT1G43670.1	-2.383092675	down	g19394.t1
AT1G43800.1	1.215349557	up	g23569.t1
AT1G44000.1	6.594062745	up	g7587.t2,g7587.t1
AT1G44350.1	6.005569832	up	g15772.t1,g31679.t1
AT1G44575.1	-2.194072272	down	g15782.t1
AT1G44760.1	-2.433174377	down	g15789.t1
AT1G44900.1	-2.111478806	down	g19041.t1
AT1G44910.1	6.253467653	up	g20250.t3,g20250.t4,g20250.t1,g20250.t2
AT1G45170.1	1.134857388	up	g2001.t1
AT1G45207.2	-1.285358931	down	g28815.t1
AT1G45474.1	-5.247334477	down	g25726.t1
AT1G45616.1	-1.035059308	down	g28208.t1,g32090.t1,g32549.t3,g61783.t1,g3105.t1,g24743.t1,g17885.t1,g13560.t1,g60351.t1,g57256.t1,g49530.t1,g34390.t1,g24710.t1,g48081.t1,g41518.t1,g32549.t2,g34998.t1,g28216.t1,g6526.t1,g38785.t1,g32549.t1,g15415.t1,g42814.t1,g15412.t1,g24603.t1
AT1G45688.1	-1.865074402	down	g28813.t1,g6482.t1,g14777.t1
AT1G46264.1	-1.076547908	down	g4944.t1
AT1G46480.1	-3.814323544	down	g4926.t1
AT1G47230.1	-1.282915514	down	g35278.t1
AT1G47270.1	-1.036351925	down	g31178.t1
AT1G47290.1	-1.594878167	down	g10507.t1
AT1G47410.1	-2.340443882	down	g28841.t1
AT1G47480.1	-1.013882589	down	g28843.t1,g14287.t1,g38377.t1,g7251.t1,g32894.t1,g38376.t1
AT1G47530.1	4.385200835	up	g16425.t1,g45021.t1
AT1G47570.2	2.24045326	up	g15528.t1,g15528.t2
AT1G47710.1	-1.316146488	down	g39357.t1,g22173.t1
AT1G47960.1	1.429138456	up	g29313.t1,g9095.t1
AT1G48050.1	1.936038312	up	g18443.t2,g18443.t1
AT1G48100.1	-3.603478287	down	g33114.t1
AT1G48110.1	1.005330955	up	g11324.t1
AT1G48160.1	1.007019305	up	g11329.t1
AT1G48270.1	-1.033687084	down	g29348.t1
AT1G48370.1	-1.136566406	down	g5509.t1,g14652.t1
AT1G48430.1	-1.004318384	down	g30786.t1
AT1G48460.1	-1.109006321	down	g37518.t1
AT1G48480.1	-1.553474907	down	g17293.t1
AT1G48520.1	-1.018618218	down	g6806.t1
AT1G48540.2	-1.149864195	down	g63119.t1,g68087.t1
AT1G48580.1	-1.599920468	down	g23491.t1,g58823.t1
AT1G48720.1	-1.18466677	down	g17523.t1,g19946.t1,g10414.t1,g23223.t1
AT1G48790.1	1.540527713	up	g27323.t1,g64808.t1
AT1G48830.1	-3.651637821	down	g18659.t1
AT1G48860.1	1.716547143	up	g21199.t1
AT1G48910.1	1.163820425	up	g35794.t1,g12534.t1
AT1G48960.1	-1.880228401	down	g986.t1,g987.t1
AT1G49000.1	-1.553332179	down	g40307.t1
AT1G49220.1	-1.409055861	down	g13151.t1
AT1G49230.1	-2.824029362	down	g13153.t1
AT1G49300.1	-2.29444579	down	g49201.t2,g49201.t1
AT1G49310.1	-1.607230422	down	g16216.t1
AT1G49320.1	-1.119547552	down	g29381.t1,g16218.t1
AT1G49330.1	2.99475303	up	g16412.t1
AT1G49340.2	1.034339409	up	g30429.t1
AT1G49380.1	-1.264571857	down	g16424.t1
AT1G49400.1	-1.037620178	down	g12212.t2,g12212.t1
AT1G49430.1	-1.63005316	down	g15461.t1
AT1G49470.1	-2.767558466	down	g788.t1
AT1G49540.1	4.307445149	up	g14389.t2,g14389.t1
AT1G49620.1	-1.1257308	down	g6473.t3,g5904.t1,g6473.t2
AT1G49740.1	-1.815714094	down	g6448.t1
AT1G49770.1	-4.804207955	down	g6859.t1
AT1G49840.1	1.296986039	up	g15430.t1
AT1G49870.1	-2.76190765	down	g30522.t1
AT1G49960.1	1.728312479	up	g16453.t1,g16453.t2
AT1G49970.1	-1.218968695	down	g16470.t1
AT1G49975.1	-1.842620028	down	g16448.t1
AT1G50020.1	1.806592059	up	g16432.t1
AT1G50140.1	4.767708074	up	g15519.t2
AT1G50240.2	-1.514941613	down	g17375.t2,g17375.t1
AT1G50260.1	2.095198822	up	g8450.t1
AT1G50310.1	1.167076716	up	g28572.t1
AT1G50430.1	-1.226337396	down	g26408.t1
AT1G50460.1	1.753710912	up	g16531.t1
AT1G50500.1	1.068071898	up	g27487.t1
AT1G50510.1	1.08506964	up	g10734.t1,g10734.t2,g51792.t1,g51792.t2,g37462.t1,g10738.t1
AT1G50590.1	-1.900722119	down	g36246.t1
AT1G50680.1	-3.805583695	down	g46.t1
AT1G50720.1	-2.305678463	down	g7177.t1
AT1G50900.1	-1.049596158	down	g45414.t1
AT1G50920.1	1.220130116	up	g11809.t1
AT1G51110.1	-2.781524879	down	g3290.t1
AT1G51120.1	-1.024942056	down	g3277.t1
AT1G51190.1	-2.326792242	down	g22606.t1
AT1G51355.1	-1.287976462	down	g3886.t1
AT1G51360.1	1.329407517	up	g2562.t1
AT1G51400.1	-3.218102291	down	g3891.t1
AT1G51405.1	-1.304963367	down	g56725.t1,g11799.t1,g11799.t2,g11799.t3
AT1G51540.1	1.939046304	up	g7955.t1,g14550.t2,g14550.t1
AT1G51590.2	1.833895631	up	g22134.t2,g22134.t1
AT1G51760.1	2.123535391	up	g37866.t3,g37866.t2,g37111.t1
AT1G51965.1	2.870452901	up	g17908.t1
AT1G51980.2	1.15294089	up	g6040.t1,g37877.t1
AT1G52230.1	-3.450158047	down	g3193.t1
AT1G52240.1	-3.194154439	down	g3192.t1
AT1G52310.1	7.347528209	up	g12174.t1,g12174.t2
AT1G52330.1	1.618914134	up	g74859.t1
AT1G52360.1	3.103993124	up	g36313.t1,g36313.t2
AT1G52660.1	-2.213146696	down	g24304.t3
AT1G52720.1	4.324592275	up	g5292.t1,g15798.t1
AT1G52770.1	-5.468548707	down	g22037.t1
AT1G52800.1	-1.115763851	down	g29557.t1,g29556.t1,g29560.t1
AT1G52820.1	1.749900202	up	g28693.t1,g45555.t1,g29558.t1,g55188.t1
AT1G52827.1	-4.790476802	down	g55359.t1
AT1G53035.1	1.677521088	up	g27962.t1,g17944.t1,g8054.t1
AT1G53130.1	-2.468548707	down	g1099.t1
AT1G53140.1	-1.821658457	down	g1100.t1
AT1G53160.2	-1.033162563	down	g7045.t1
AT1G53163.1	-1.551010867	down	g15879.t1
AT1G53200.1	1.73921312	up	g49325.t1
AT1G53200.2	3.404978792	up	g49326.t1,g49326.t2
AT1G53250.1	-1.104754638	down	g13079.t1
AT1G53280.1	-1.001640887	down	g18618.t1
AT1G53300.1	-2.013354082	down	g13071.t1
AT1G53380.1	-1.41521165	down	g22966.t1
AT1G53430.2	3.410912684	up	g61163.t1,g26526.t2,g42785.t1,g40145.t1,g26526.t1,g38105.t1
AT1G53440.1	2.685670245	up	g17632.t1,g53475.t2,g59048.t1,g54492.t1,g42785.t2
AT1G53470.1	3.80094769	up	g2310.t2,g2310.t1
AT1G53570.4	1.854262893	up	g24951.t1,g24950.t1
AT1G53708.1	-5.720821386	down	g19116.t1
AT1G53710.1	1.329407517	up	g3541.t1
AT1G53800.2	-1.283963399	down	g6542.t1
AT1G53860.1	-3.468548707	down	g25200.t1
AT1G53920.1	1.595952241	up	g17496.t1
AT1G54070.1	-1.302657003	down	g6246.t1,g40605.t1
AT1G54100.1	1.47134078	up	g6279.t1
AT1G54200.1	-2.072963571	down	g21031.t1
AT1G54330.1	-1.703013961	down	g5036.t1
AT1G54470.2	-2.6525052	down	g42304.t2
AT1G54500.1	-3.065276921	down	g8808.t1
AT1G54510.1	-1.258671104	down	g9772.t1,g4492.t1
AT1G54520.1	-1.761529189	down	g8813.t1
AT1G54560.1	1.497607838	up	g9912.t1
AT1G54680.2	2.285662057	up	g4539.t3,g4539.t2
AT1G54680.3	-4.832394259	down	g4539.t1
AT1G54690.1	-1.222029346	down	g68.t1,g12522.t1,g24179.t1
AT1G54780.1	-1.769032236	down	g49.t1
AT1G54820.1	-1.78318431	down	g42.t1
AT1G54830.2	-3.629013379	down	g34798.t1
AT1G54870.1	-5.275903629	down	g29.t1
AT1G54930.1	-1.348325404	down	g70996.t1
AT1G54980.1	1.094474726	up	g18672.t1
AT1G55140.1	-1.132698236	down	g6018.t1
AT1G55180.1	-1.703013961	down	g13161.t1
AT1G55190.1	-1.059980054	down	g1376.t1,g6023.t1
AT1G55210.1	-2.27878729	down	g55264.t1
AT1G55230.1	2.730297731	up	g43128.t1,g38238.t1,g23711.t1
AT1G55260.2	-1.407809296	down	g15914.t1
AT1G55265.1	-1.189497321	down	g15912.t1
AT1G55320.2	1.086750152	up	g36450.t1
AT1G55510.1	2.633081466	up	g27349.t1
AT1G55620.1	1.405552911	up	g5767.t1,g27341.t1
AT1G55670.1	-3.215907549	down	g5776.t1
AT1G55750.1	1.125874123	up	g4291.t1
AT1G55790.1	1.657571472	up	g7007.t1,g72348.t2,g72348.t1,g6635.t1
AT1G55890.1	-1.06914186	down	g35113.t1
AT1G55910.1	-1.487604629	down	g31515.t1,g44343.t1
AT1G55920.1	-1.182540187	down	g7425.t1
AT1G55930.1	2.463707367	up	g20298.t1,g67690.t1
AT1G56010.2	1.195106425	up	g10161.t1
AT1G56020.1	-1.152816878	down	g6901.t1
AT1G56110.1	1.675988354	up	g21866.t1
AT1G56150.1	1.677807823	up	g27656.t1,g1323.t1
AT1G56180.1	1.371829256	up	g6959.t1,g6959.t2,g6959.t3
AT1G56190.1	-1.785962318	down	g12034.t1,g41988.t1
AT1G56190.2	-3.024679312	down	g67864.t1,g42399.t1
AT1G56210.1	-1.467385712	down	g28403.t1
AT1G56220.1	-2.436764659	down	g30955.t1
AT1G56300.1	1.29049253	up	g11365.t1,g9461.t1,g8667.t1
AT1G56350.1	2.861812369	up	g9478.t1,g9478.t3,g9478.t2
AT1G56410.1	2.00818291	up	g21755.t1
AT1G56423.1	-1.611764899	down	g2652.t1
AT1G56500.1	-1.873742857	down	g9077.t1,g9075.t1,g9077.t5,g9077.t4,g9077.t3,g9077.t2
AT1G56560.1	2.834399447	up	g2634.t1,g19657.t1
AT1G56580.1	1.812186149	up	g9070.t1
AT1G56720.1	-1.20142643	down	g9044.t1
AT1G57610.1	-1.188440788	down	g3090.t1
AT1G57770.1	-2.485792937	down	g39252.t1,g59244.t1
AT1G57820.1	-1.057196255	down	g25127.t1,g16899.t2
AT1G58007.1	-3.241228202	down	g39258.t1
AT1G58025.1	7.466007902	up	g17927.t1
AT1G58025.2	6.179070358	up	g17927.t2,g17929.t1
AT1G58190.1	-1.598727498	down	g37945.t1,g49084.t1,g40044.t1,g36988.t1,g22726.t1
AT1G58190.2	-1.887169047	down	g15665.t1,g31002.t1,g30141.t1,g13394.t1,g45866.t1,g32921.t1
AT1G58220.1	6.305682027	up	g26476.t2,g26476.t1
AT1G58280.1	2.121414474	up	g2205.t1
AT1G58330.1	3.618914134	up	g877.t1
AT1G58350.1	1.928843998	up	g27673.t3,g27673.t2,g27673.t4
AT1G58370.1	-2.223820076	down	g13436.t1,g13437.t1
AT1G58400.1	-2.006102677	down	g37102.t2,g75849.t1,g41990.t1,g37102.t1
AT1G58420.1	-2.725381774	down	g55031.t1
AT1G58470.1	1.390645146	up	g13456.t1
AT1G59540.1	-1.293623025	down	g921.t1
AT1G59640.1	1.493823248	up	g7866.t1,g7866.t2,g77108.t1
AT1G59740.1	-1.524335232	down	g5091.t1
AT1G59750.4	1.32071916	up	g13837.t1,g13837.t2,g13836.t1
AT1G60000.1	-2.188440788	down	g15954.t1
AT1G60030.1	-1.120625404	down	g36327.t1
AT1G60170.1	1.943393839	up	g67796.t1,g287.t1,g30474.t1
AT1G60190.1	-1.044995182	down	g820.t1,g9429.t1
AT1G60390.1	-3.666488085	down	g30685.t1
AT1G60470.1	-6.247476615	down	g261.t1
AT1G60530.1	-2.941167236	down	g3362.t1
AT1G60550.1	-1.113068053	down	g258.t1
AT1G60620.1	1.098352891	up	g26620.t2,g26620.t1
AT1G60670.2	2.855404242	up	g26060.t3,g26060.t1,g26061.t3,g26061.t1
AT1G60730.1	1.345969125	up	g4092.t1
AT1G60800.1	-2.966048367	down	g72900.t1
AT1G60900.1	5.164978995	up	g28541.t1,g32002.t1,g32002.t2
AT1G60950.1	-2.708038633	down	g14315.t1
AT1G61000.1	-1.188440788	down	g9869.t1
AT1G61030.1	1.582974387	up	g20960.t1
AT1G61120.1	8.921306438	up	g4847.t1,g17003.t1,g28997.t1
AT1G61140.3	2.948221449	up	g4844.t3,g4844.t1,g28998.t1,g28998.t2,g4844.t2,g28998.t3,g4844.t4
AT1G61150.1	1.084758892	up	g22239.t1
AT1G61180.2	-2.083454667	down	g18986.t1
AT1G61210.2	3.31230441	up	g14208.t1,g14208.t2
AT1G61290.1	-1.598276159	down	g4821.t2,g38481.t1,g38481.t2
AT1G61300.1	1.226369097	up	g60375.t1,g53320.t3,g38894.t1
AT1G61370.1	-1.55588314	down	g29749.t1
AT1G61415.1	2.976638236	up	g24464.t1
AT1G61520.1	-3.737657834	down	g15614.t1
AT1G61560.1	-1.291381607	down	g4364.t1
AT1G61580.1	1.412293037	up	g39259.t1
AT1G61590.1	-2.581109431	down	g4730.t1
AT1G61600.1	2.466911041	up	g25363.t1
AT1G61660.3	1.524675713	up	g26587.t1
AT1G61680.1	-2.226964544	down	g26581.t1
AT1G61680.2	3.316117899	up	g26583.t1
AT1G61690.1	1.161634186	up	g35114.t1
AT1G61720.1	1.555024515	up	g27202.t1
AT1G61760.1	2.16323465	up	g38107.t1
AT1G61800.1	-2.807231387	down	g4413.t1
AT1G61810.1	2.241609282	up	g4410.t1
AT1G61820.1	5.053557315	up	g4412.t1
AT1G61930.1	-3.343471574	down	g30386.t1
AT1G62050.1	-1.011136256	down	g7377.t1
AT1G62130.1	2.567945853	up	g60183.t1,g75409.t1,g21512.t2
AT1G62260.1	1.752105691	up	g7993.t3,g7993.t1
AT1G62280.1	3.716085091	up	g7714.t1,g7714.t2
AT1G62310.1	1.177272015	up	g5528.t1,g5529.t1,g7352.t1,g5528.t2
AT1G62360.1	-1.755830659	down	g7344.t1
AT1G62440.1	-3.434197203	down	g10800.t1
AT1G62500.1	-1.985755325	down	g18976.t1
AT1G62520.1	-1.148940413	down	g51443.t1,g11900.t1
AT1G62620.1	-1.460391555	down	g9131.t1
AT1G62640.1	1.669219216	up	g9124.t1
AT1G62660.1	3.844890135	up	g11894.t2,g27772.t1,g9121.t1
AT1G62710.1	-3.541587614	down	g20579.t1
AT1G62770.1	1.049150736	up	g13220.t1
AT1G62780.1	-2.277381589	down	g20585.t1
AT1G62870.1	-1.703288472	down	g20429.t1,g28062.t1
AT1G62950.1	-1.0863426	down	g43940.t1
AT1G63100.1	-3.30169535	down	g27729.t1
AT1G63130.1	1.296986039	up	g6841.t1
AT1G63220.2	-3.751357852	down	g59887.t1
AT1G63250.1	1.029002417	up	g12837.t1
AT1G63260.2	-2.935674718	down	g2075.t1
AT1G63300.1	-2.180003951	down	g34802.t1
AT1G63320.1	1.203876635	up	g9608.t1
AT1G63430.1	-1.653260926	down	g34804.t1
AT1G63460.1	-1.282946274	down	g21159.t1
AT1G63780.1	1.501776458	up	g2915.t2,g2915.t1
AT1G63830.2	4.079740723	up	g12356.t2,g12356.t1,g46270.t1
AT1G63980.2	1.63555789	up	g42773.t1
AT1G64000.1	-3.044088635	down	g41028.t1
AT1G64060.1	1.16435839	up	g23741.t1,g25895.t1
AT1G64065.1	-2.741388213	down	g23738.t1
AT1G64080.1	-2.045183737	down	g23736.t1,g43382.t1
AT1G64280.1	1.427931421	up	g1398.t2,g1398.t1
AT1G64295.1	-1.188440788	down	g14844.t1
AT1G64300.1	1.644746182	up	g6099.t1,g34771.t1,g141.t1
AT1G64355.1	-1.807350621	down	g6088.t1
AT1G64380.1	-2.590539232	down	g6078.t1
AT1G64390.1	-1.834451484	down	g11034.t1
AT1G64405.1	-2.059157771	down	g11027.t1
AT1G64480.1	-1.765749716	down	g11010.t1
AT1G64500.1	-2.017561413	down	g22801.t1
AT1G64640.1	-1.194672742	down	g18508.t1
AT1G64660.1	2.168228048	up	g11912.t1
AT1G64680.1	-2.546434511	down	g11910.t1
AT1G64700.1	-3.128132615	down	g22901.t1
AT1G64720.1	1.198387924	up	g4761.t1,g7105.t2,g7105.t1
AT1G64770.1	-2.377883947	down	g77.t1
AT1G64780.1	-3.278326292	down	g32565.t1
AT1G64790.1	1.257672223	up	g26187.t1,g30739.t1
AT1G64790.2	2.097424647	up	g26187.t2,g30739.t2,g12971.t1,g12971.t2
AT1G64810.2	-1.208123154	down	g12016.t1
AT1G64850.1	3.832950812	up	g8524.t2,g8524.t3
AT1G64860.1	-1.123429145	down	g13190.t1
AT1G64890.1	-1.137814715	down	g13187.t1
AT1G64980.1	-1.186476601	down	g8643.t1
AT1G65060.1	2.094517879	up	g8656.t1
AT1G65070.1	-1.381085866	down	g24360.t1
AT1G65090.1	-1.917892329	down	g9602.t1
AT1G65230.1	-3.89714253	down	g5599.t2,g5599.t1
AT1G65295.1	-1.785085094	down	g5612.t1
AT1G65430.1	-1.20861867	down	g37523.t1
AT1G65440.1	5.223995199	up	g5068.t1,g5068.t2,g5068.t3
AT1G65450.1	-1.133046975	down	g40282.t1
AT1G65450.2	-1.180933315	down	g51812.t1
AT1G65470.1	2.92477036	up	g40281.t2,g40281.t1
AT1G65540.1	1.405029932	up	g3566.t1,g25513.t1
AT1G65560.1	-3.609904557	down	g2864.t1
AT1G65570.1	-1.84692762	down	g13440.t1
AT1G65610.1	1.940842229	up	g23583.t1
AT1G65720.1	-1.081599516	down	g9331.t1,g6744.t1
AT1G65800.1	3.665965695	up	g33344.t1,g23516.t2
AT1G65810.1	-1.456373993	down	g18244.t1
AT1G65840.1	1.828869452	up	g6742.t1
AT1G65880.1	-1.127153667	down	g6738.t1
AT1G65900.1	-4.012060765	down	g6727.t1
AT1G65950.1	1.852838546	up	g6719.t3,g6719.t2,g6719.t1
AT1G66020.1	1.261150595	up	g26192.t1
AT1G66130.1	-1.128035549	down	g20789.t1
AT1G66140.1	-1.554288646	down	g20056.t1,g22180.t1,g759.t1
AT1G66160.1	-1.331724227	down	g23683.t1,g9246.t1
AT1G66160.2	1.029573394	up	g43239.t1
AT1G66200.1	-1.918742652	down	g6708.t1
AT1G66250.1	-1.50082511	down	g30912.t1
AT1G66540.2	3.167155182	up	g19284.t1,g15434.t1,g74205.t1
AT1G66810.1	1.243362365	up	g9730.t1,g36398.t1,g36398.t2
AT1G66830.1	-3.188440788	down	g6675.t1
AT1G66880.1	-1.680438193	down	g56086.t1
AT1G66960.1	1.499316458	up	g57143.t1
AT1G66970.1	-1.045996523	down	g9831.t1
AT1G67020.1	1.254149697	up	g23971.t1,g2891.t1
AT1G67030.1	-2.176615353	down	g14100.t1
AT1G67050.1	-1.081525584	down	g23859.t1
AT1G67120.1	1.844090371	up	g49729.t1,g19866.t1,g60705.t1,g65361.t1,g19870.t1,g58446.t1,g40055.t1,g19867.t2,g49729.t3,g19869.t1,g52505.t1,g43419.t1
AT1G67140.3	1.118484219	up	g8657.t1
AT1G67190.1	2.305238999	up	g6551.t2,g6551.t3,g6551.t1,g9824.t1,g6551.t4
AT1G67280.1	5.738161188	up	g43285.t1,g43285.t2
AT1G67310.1	2.247919476	up	g21363.t1,g27011.t1,g21362.t1
AT1G67400.1	-2.217587134	down	g18765.t1
AT1G67510.1	-1.290888057	down	g18780.t1
AT1G67590.1	-2.268611137	down	g11992.t1
AT1G67600.1	-1.067586393	down	g11993.t1
AT1G67630.1	-1.504468282	down	g11997.t1
AT1G67680.1	1.309287635	up	g3786.t1
AT1G67690.1	-1.647872407	down	g3785.t1
AT1G67700.2	-1.718003135	down	g5543.t1
AT1G67710.1	-1.922655771	down	g5546.t1
AT1G67740.1	-2.908509761	down	g77726.t1
AT1G67810.1	-1.111478806	down	g28147.t1
AT1G67900.1	-2.699232005	down	g29054.t1,g29054.t2
AT1G67910.1	-2.385035212	down	g29050.t1
AT1G67940.1	-2.747657876	down	g8447.t1
AT1G68010.1	-4.080206971	down	g698.t1
AT1G68150.1	-2.056571008	down	g16205.t1
AT1G68260.1	1.382133092	up	g28604.t1,g32346.t1
AT1G68290.1	-3.966048367	down	g19727.t1
AT1G68320.1	3.905007344	up	g10873.t1,g19731.t1,g46896.t1
AT1G68330.1	-1.109783844	down	g32344.t1
AT1G68430.1	-1.229925418	down	g14263.t1,g77998.t1
AT1G68530.1	1.316670408	up	g9034.t1,g22752.t1
AT1G68560.1	1.194330975	up	g18334.t1,g43577.t1,g3864.t1,g27907.t1
AT1G68590.1	-2.050033037	down	g18023.t1
AT1G68640.1	-2.030178704	down	g18021.t1
AT1G68680.1	6.805771434	up	g5291.t2,g5291.t1
AT1G68740.1	-1.42061423	down	g16402.t1
AT1G68760.1	-1.191708502	down	g43352.t1
AT1G68765.1	1.203876635	up	g3410.t1
AT1G68780.1	-1.98312188	down	g39819.t1
AT1G68800.1	1.742172982	up	g9018.t1
AT1G68850.1	-2.803469664	down	g16198.t1
AT1G68910.1	1.274024147	up	g77885.t1
AT1G68910.2	1.643041821	up	g35787.t1,g17312.t1
AT1G68940.1	-1.482418901	down	g40064.t1,g17317.t1
AT1G68990.1	3.464331674	up	g9367.t1,g29965.t2,g29965.t1,g9367.t2
AT1G69040.1	1.636737635	up	g23242.t1
AT1G69040.2	2.187756969	up	g17325.t1
AT1G69060.1	2.911124396	up	g17322.t2,g17322.t1
AT1G69070.1	1.157483729	up	g8467.t1
AT1G69160.1	-3.703013961	down	g10340.t1
AT1G69170.1	2.133487307	up	g10341.t1
AT1G69310.1	-1.42061423	down	g10385.t1
AT1G69380.1	1.664430429	up	g7231.t2,g7231.t1
AT1G69440.1	-1.095683647	down	g11445.t1
AT1G69530.5	-3.620052512	down	g76138.t1
AT1G69550.1	1.850523554	up	g28099.t1,g16717.t1,g60610.t1,g28045.t1,g29157.t1
AT1G69560.1	4.488044827	up	g7497.t1,g22004.t1,g29536.t1
AT1G69588.1	2.483984554	up	g29724.t1
AT1G69610.1	2.05911808	up	g22029.t1
AT1G69700.1	-3.422353884	down	g31483.t1
AT1G69750.1	1.476402489	up	g6065.t1
AT1G69770.1	-3.105978628	down	g4341.t1
AT1G69780.1	-2.484223776	down	g4714.t1
AT1G69850.1	2.9594192	up	g7886.t2,g12143.t1,g50702.t1,g16284.t1,g7886.t1,g16065.t1,g5585.t1
AT1G69870.1	2.797897383	up	g7880.t1
AT1G69910.1	-2.56132018	down	g7874.t1
AT1G69935.1	-1.173989632	down	g7865.t1
AT1G69970.2	1.618914134	up	g7862.t1
AT1G70140.1	-1.699258316	down	g36055.t1,g3224.t1,g36055.t2
AT1G70150.1	1.643904978	up	g3226.t3,g3226.t2,g3226.t1
AT1G70160.1	-1.077190632	down	g3227.t1,g3228.t1
AT1G70170.1	-1.250820803	down	g30439.t1,g3230.t1,g27387.t1,g9448.t1,g48782.t1,g19453.t1,g47422.t1
AT1G70280.2	-1.452963276	down	g7667.t1,g9133.t1
AT1G70370.1	-3.625751391	down	g282.t1,g281.t1
AT1G70480.2	1.898796332	up	g264.t1
AT1G70530.1	1.332991541	up	g74185.t1,g1066.t1,g2435.t1
AT1G70570.1	-1.400792824	down	g39121.t3
AT1G70610.1	2.264724675	up	g46926.t2,g46926.t4,g2412.t1,g46926.t3,g46926.t1
AT1G70630.1	1.97473783	up	g29043.t1
AT1G70670.1	6.576332297	up	g19778.t1,g24698.t1,g19778.t2
AT1G70700.1	6.821290116	up	g24699.t1,g24699.t2
AT1G70700.2	-1.758686416	down	g17921.t2
AT1G70710.1	-4.06435044	down	g40734.t1
AT1G70740.1	1.036739922	up	g40739.t1,g40739.t2,g53166.t1,g53166.t2,g29749.t2,g26906.t1
AT1G70760.1	-2.154233797	down	g7091.t1
AT1G70780.1	1.199401728	up	g19501.t1,g7088.t1
AT1G70820.1	-3.677069436	down	g73220.t1,g7082.t1
AT1G70840.1	-2.533614188	down	g7079.t1,g7078.t1
AT1G70940.1	-1.547530898	down	g13792.t1
AT1G71000.1	-1.028784122	down	g42689.t1
AT1G71020.1	-1.491621515	down	g8457.t1,g10537.t1
AT1G71140.1	-1.541213831	down	g26062.t1
AT1G71400.1	-2.052827486	down	g38156.t1,g55085.t1,g58198.t1,g15859.t1
AT1G71420.1	2.024572713	up	g30920.t1
AT1G71450.1	-1.333780151	down	g19896.t1,g13713.t1
AT1G71460.1	-1.428391581	down	g19897.t1
AT1G71480.1	-1.642175445	down	g19899.t1
AT1G71692.1	-1.603478287	down	g22308.t1
AT1G71696.1	2.424651302	up	g26423.t2,g26423.t3
AT1G71710.2	-3.579791409	down	g17879.t1
AT1G71720.1	-1.019704287	down	g2791.t1,g26428.t1
AT1G71740.1	-1.435202855	down	g26433.t1
AT1G71865.1	-1.570639674	down	g23810.t1
AT1G71900.1	1.961009562	up	g36785.t1,g7451.t2
AT1G71910.1	-3.577483079	down	g2995.t1
AT1G71930.1	-2.329686714	down	g13915.t1
AT1G71960.1	2.116692064	up	g13911.t1
AT1G71970.1	-1.622436445	down	g2986.t1
AT1G72020.1	1.019149485	up	g2983.t1
AT1G72050.2	1.245065986	up	g39694.t2,g39694.t1
AT1G72060.1	-1.219763145	down	g2972.t1
AT1G72100.1	-3.018176802	down	g78393.t1,g52287.t1
AT1G72160.1	2.144823173	up	g35874.t1,g35874.t2
AT1G72210.1	-1.888972144	down	g12291.t1,g19948.t1
AT1G72220.1	-1.454266803	down	g19945.t1,g12293.t1,g45762.t1,g11951.t1
AT1G72230.1	-2.419220995	down	g12298.t1
AT1G72250.2	-2.026590323	down	g5912.t1,g5912.t3
AT1G72310.1	-3.081525584	down	g25192.t1
AT1G72330.1	1.25992304	up	g25198.t1
AT1G72430.1	3.073479997	up	g27655.t1
AT1G72440.1	2.01455626	up	g17388.t1,g17388.t2,g17388.t3
AT1G72450.1	4.829311628	up	g6261.t1
AT1G72470.1	-1.065329585	down	g37083.t1,g3291.t1
AT1G72500.1	2.381875727	up	g6275.t1
AT1G72560.1	1.275632475	up	g23469.t2,g23469.t1
AT1G72590.1	-2.551010867	down	g10092.t1
AT1G72640.1	-1.366288864	down	g21035.t1
AT1G72790.1	-2.196628077	down	g13167.t1,g14301.t1,g31181.t1
AT1G72960.1	1.477587833	up	g22368.t1
AT1G72970.1	-1.255554984	down	g6010.t1
AT1G73020.1	1.618914134	up	g6032.t1
AT1G73050.1	-1.39154898	down	g1259.t1
AT1G73080.1	-1.373237101	down	g22129.t1
AT1G73140.1	-1.111478806	down	g13082.t1
AT1G73160.1	-1.51858939	down	g40005.t1
AT1G73165.1	-3.151003839	down	g17850.t1
AT1G73190.1	-4.302228989	down	g14998.t1
AT1G73240.1	1.030638899	up	g14639.t1
AT1G73300.1	-2.012227536	down	g936.t1
AT1G73320.1	1.351419334	up	g59507.t1,g23214.t1
AT1G73390.1	-2.135973368	down	g37169.t1
AT1G73480.1	1.238642053	up	g6067.t1,g46141.t1
AT1G73500.1	1.520146937	up	g37658.t1
AT1G73590.1	-2.610993033	down	g22220.t1,g4241.t1
AT1G73740.1	1.386186624	up	g39746.t1,g19382.t1,g19382.t2
AT1G73750.1	2.155684627	up	g27047.t2
AT1G73805.1	-1.925045711	down	g16854.t1,g22523.t2
AT1G73830.1	-2.58595627	down	g47937.t1,g47937.t2
AT1G73885.1	-2.898254776	down	g20175.t1
AT1G74030.1	4.702498112	up	g20487.t2,g20487.t1
AT1G74070.1	-4.61802354	down	g32082.t1
AT1G74080.1	-2.147506395	down	g17299.t1
AT1G74120.1	1.355879728	up	g15128.t1
AT1G74150.1	-2.341915269	down	g2645.t1
AT1G74250.1	1.004607672	up	g1742.t1
AT1G74360.1	4.392598064	up	g37098.t2,g37098.t1
AT1G74470.1	-3.028815762	down	g18245.t1,g1813.t1
AT1G74510.2	1.27626256	up	g25781.t1
AT1G74530.3	1.596287652	up	g25784.t1,g25784.t3
AT1G74670.1	2.579442059	up	g18259.t1,g36610.t2,g36610.t1
AT1G74720.1	-1.149270191	down	g47570.t1
AT1G74730.1	-1.353915665	down	g54581.t1
AT1G74840.2	-3.190324191	down	g35555.t1
AT1G74890.1	-1.316695279	down	g36054.t1
AT1G74960.2	2.642670666	up	g16074.t1,g1208.t1,g6253.t1
AT1G74970.1	-2.05364401	down	g45019.t1
AT1G75020.1	-1.042197706	down	g24470.t1
AT1G75030.1	-1.496563083	down	g5172.t1
AT1G75050.1	-2.439979555	down	g24471.t1
AT1G75090.1	-4.005576731	down	g2017.t1
AT1G75180.1	-1.185575454	down	g43145.t1
AT1G75230.1	-1.255554984	down	g1986.t1
AT1G75270.1	-1.734786307	down	g26300.t1
AT1G75360.1	-3.90852	down	g1963.t1
AT1G75450.1	-1.038198153	down	g1938.t1
AT1G75460.1	-1.227915759	down	g22582.t1,g22582.t2
AT1G75500.1	-2.066351434	down	g22579.t2,g12499.t1,g22579.t1,g7721.t1,g22579.t3
AT1G75520.1	-2.619597953	down	g22576.t1,g7716.t1
AT1G75590.1	2.011231557	up	g4868.t1
AT1G75620.1	-2.517223456	down	g7700.t1
AT1G75670.1	1.033792457	up	g5756.t1,g31987.t1
AT1G75690.1	-1.113219778	down	g31993.t1
AT1G75700.1	2.600766787	up	g5954.t1
AT1G75710.1	-2.202024005	down	g32055.t1,g4883.t1,g31997.t1
AT1G75750.2	-3.451219267	down	g20816.t1,g4891.t1
AT1G75780.1	-1.915455795	down	g4896.t1,g2355.t1
AT1G75800.1	1.890734693	up	g21441.t1
AT1G75810.1	-1.133158353	down	g21445.t1
AT1G75820.1	-1.328769866	down	g25120.t1,g11747.t1
AT1G75900.1	-3.692426421	down	g11760.t1,g11762.t1
AT1G76065.1	-1.126513039	down	g2317.t1
AT1G76070.1	1.21418991	up	g6521.t1,g11772.t1
AT1G76080.1	-1.173702076	down	g2314.t1
AT1G76090.1	1.499316458	up	g56843.t1
AT1G76100.1	-2.706956014	down	g11778.t1
AT1G76110.1	-2.629013379	down	g9287.t1
AT1G76140.1	-1.249187467	down	g9295.t1
AT1G76250.1	-1.448204866	down	g4326.t1,g19164.t1
AT1G76310.1	-2.593136343	down	g4340.t1
AT1G76440.1	4.11657269	up	g13159.t1,g13159.t2
AT1G76450.1	-3.544316215	down	g4376.t1
AT1G76470.1	-1.603478287	down	g35538.t1
AT1G76490.1	2.87496079	up	g29576.t1,g29579.t1,g69053.t1,g29577.t1
AT1G76520.1	2.121414474	up	g20997.t1
AT1G76600.1	3.618914134	up	g25882.t1
AT1G76620.1	-2.328618446	down	g8987.t1
AT1G76640.1	2.806038368	up	g38500.t1,g15146.t1
AT1G76690.1	2.998725533	up	g8947.t1,g8948.t2,g8950.t1,g14988.t1,g8946.t1,g22306.t1,g14989.t1,g8948.t1
AT1G76770.1	-2.966048367	down	g17588.t1
AT1G76850.1	1.032952191	up	g19413.t1
AT1G76920.1	-1.207688673	down	g19402.t1
AT1G76940.2	2.416677434	up	g38083.t2,g38083.t1
AT1G76980.1	1.11076723	up	g5129.t1
AT1G76990.1	1.664643364	up	g7601.t1
AT1G77010.1	-2.226575917	down	g25654.t1
AT1G77030.1	1.329407517	up	g9553.t1
AT1G77110.1	-2.883586207	down	g22454.t1
AT1G77122.1	1.373666811	up	g9541.t1,g9541.t2
AT1G77145.1	2.202807348	up	g23573.t1
AT1G77160.1	-1.405470025	down	g4301.t1
AT1G77240.1	-2.750041525	down	g11499.t1
AT1G77250.1	2.067803077	up	g11500.t2,g11500.t1
AT1G77260.1	1.246896503	up	g27366.t2,g27367.t1
AT1G77280.1	-1.104245661	down	g11506.t2,g11506.t1
AT1G77290.1	2.192000187	up	g11507.t2,g11507.t1
AT1G77330.1	-1.603478287	down	g11512.t1
AT1G77400.1	-2.287976462	down	g27342.t1
AT1G77405.1	1.222798823	up	g35311.t1
AT1G77420.1	2.127687071	up	g21570.t1
AT1G77470.1	-1.048510527	down	g43227.t1
AT1G77600.1	-1.168438723	down	g22774.t4
AT1G77620.1	1.005937257	up	g22770.t1
AT1G77660.1	-1.481066747	down	g16275.t1
AT1G77720.1	-1.502101267	down	g32054.t1
AT1G77765.2	-2.872938962	down	g523.t1
AT1G77840.1	1.172178834	up	g36389.t1
AT1G77855.1	-1.24878973	down	g52813.t1
AT1G77920.1	-1.088322668	down	g504.t1,g504.t2
AT1G77930.1	1.326870319	up	g29592.t1
AT1G78000.1	-1.187449586	down	g475.t1
AT1G78020.1	-3.118910666	down	g3320.t1,g8424.t1
AT1G78070.1	2.062087257	up	g3313.t2,g3313.t1
AT1G78110.1	-1.860741294	down	g29759.t1,g1681.t1
AT1G78150.1	-1.736290116	down	g1671.t1
AT1G78160.1	-1.874493799	down	g18173.t1,g1670.t1
AT1G78240.1	1.11076723	up	g12090.t1
AT1G78290.2	1.13781756	up	g10864.t1
AT1G78410.1	-1.582719727	down	g34976.t1
AT1G78420.1	1.175485034	up	g23932.t1
AT1G78520.1	-3.818491178	down	g1338.t1
AT1G78530.1	2.346834589	up	g1340.t1
AT1G78570.1	1.110979165	up	g3612.t1,g1346.t1
AT1G78580.1	-1.021141933	down	g14787.t1,g1351.t1,g14787.t2
AT1G78590.1	5.409771208	up	g1354.t1,g1354.t3
AT1G78600.1	-1.050539078	down	g39624.t1,g1357.t1
AT1G78630.1	-1.932533524	down	g39944.t1
AT1G78780.2	-2.448200062	down	g17365.t1
AT1G78790.1	-1.381085866	down	g3751.t2
AT1G78800.1	6.065425404	up	g25320.t1,g25320.t2
AT1G78860.1	1.929046143	up	g3961.t1
AT1G78915.1	2.291303682	up	g19034.t2,g19034.t1
AT1G78955.1	-1.720900483	down	g30200.t1,g51325.t1
AT1G78960.1	-3.553007131	down	g30257.t1,g44999.t1
AT1G78990.1	-4.201264828	down	g40761.t1
AT1G79040.1	-2.259613566	down	g5916.t1
AT1G79280.1	3.355879728	up	g11706.t1
AT1G79350.1	1.13863061	up	g5039.t1
AT1G79360.1	-1.360644068	down	g5032.t1
AT1G79420.1	-4.381085866	down	g5929.t1
AT1G79440.1	3.403829008	up	g5933.t1,g19328.t1
AT1G79480.1	1.033951633	up	g10358.t1
AT1G79480.2	-1.081525584	down	g5026.t1
AT1G79580.1	-1.673867615	down	g5057.t1
AT1G79620.1	-2.200870269	down	g5656.t2,g5656.t1,g13711.t1
AT1G79700.1	3.949429725	up	g3527.t1
AT1G79800.1	2.222798823	up	g13484.t1
AT1G79830.1	1.236791257	up	g7382.t1
AT1G79840.2	-1.699768301	down	g10273.t1
AT1G79850.1	-2.37471768	down	g3183.t1
AT1G79900.1	2.734391351	up	g10283.t1
AT1G79950.1	-1.55819204	down	g39754.t1,g39758.t1
AT1G79990.3	-1.492889765	down	g33977.t1
AT1G80060.1	-1.989867633	down	g15183.t2,g15183.t1
AT1G80100.1	-1.717266489	down	g23770.t1
AT1G80120.1	-5.034528105	down	g298.t1
AT1G80140.1	1.065443506	up	g25788.t1
AT1G80190.1	1.238642053	up	g14963.t1
AT1G80230.1	1.026146231	up	g35560.t1
AT1G80270.1	1.321653195	up	g4229.t1,g45362.t1
AT1G80300.1	-1.265608649	down	g7081.t1
AT1G80310.1	-1.147707614	down	g9590.t1
AT1G80360.1	2.377509744	up	g25265.t1
AT1G80370.1	-2.613746623	down	g29230.t1
AT1G80380.3	-1.148912424	down	g29239.t1
AT1G80450.1	-2.750319676	down	g6517.t1
AT1G80480.1	1.736866812	up	g14165.t2,g14165.t1,g14869.t1
AT1G80580.1	-1.84692762	down	g1269.t1
AT1G80640.1	-2.590539232	down	g3480.t1
AT1G80650.1	-1.034761117	down	g3481.t1
AT1G80690.1	-4.095331384	down	g3487.t1
AT1G80730.1	-3.590539232	down	g3490.t1
AT1G80750.1	1.770920917	up	g3492.t1
AT1G80760.1	-2.883586207	down	g3494.t1
AT1G80840.1	1.358570626	up	g22011.t1,g3502.t1
AT2G01080.1	-1.390304396	down	g16203.t1
AT2G01110.1	-1.295355992	down	g14284.t1
AT2G01140.1	1.671663431	up	g9634.t1
AT2G01300.1	-2.248797413	down	g33858.t1
AT2G01320.4	-1.01966497	down	g21300.t1
AT2G01340.1	-2.807764772	down	g8458.t1
AT2G01480.1	1.551275417	up	g14113.t1
AT2G01505.1	-4.605651615	down	g14116.t1
AT2G01520.1	-3.746701902	down	g38614.t1
AT2G01590.1	-1.744119164	down	g7093.t1
AT2G01600.1	5.525984233	up	g7095.t1,g26907.t2,g26907.t1
AT2G01660.1	-1.669847097	down	g19776.t1
AT2G01740.1	1.203876635	up	g9666.t1
AT2G01755.1	-2.203087564	down	g9669.t1
AT2G01770.1	-1.338703173	down	g9678.t1,g9679.t1
AT2G01818.1	3.396952948	up	g22186.t1,g9684.t1,g9684.t2
AT2G01860.1	-1.333064351	down	g2147.t1
AT2G01870.1	-5.652030032	down	g3888.t1
AT2G01900.1	-1.634842458	down	g20047.t1
AT2G01905.1	-2.647679807	down	g745.t1
AT2G01913.1	-1.020754259	down	g741.t1
AT2G01918.1	-3.633903876	down	g19418.t1
AT2G01940.1	-1.739054797	down	g6072.t2,g6072.t1
AT2G01990.1	-2.249841333	down	g727.t1
AT2G02010.1	-1.611424457	down	g721.t1,g38565.t1
AT2G02060.1	1.963742631	up	g1306.t1
AT2G02120.1	-2.049802686	down	g28349.t1
AT2G02360.1	4.785514333	up	g9599.t1,g9599.t2
AT2G02390.2	2.193400057	up	g6955.t1
AT2G02410.1	1.322965106	up	g5069.t2,g5069.t1
AT2G02450.1	-3.260075538	down	g51927.t1
AT2G02500.1	-1.130024102	down	g5079.t1
AT2G02820.2	-1.15160402	down	g4711.t1
AT2G02850.1	-3.36026273	down	g7609.t1,g843.t1,g71196.t1
AT2G02910.1	1.216807599	up	g36998.t2,g36998.t3,g36998.t1
AT2G02970.1	1.092857539	up	g29727.t1,g29727.t3,g29727.t2,g28512.t2
AT2G03090.1	-2.393269483	down	g3951.t1,g22967.t1
AT2G03200.1	5.716313713	up	g3813.t1,g8516.t1,g23519.t1,g8516.t2
AT2G03340.1	1.796610501	up	g7524.t1
AT2G03350.1	-2.098555285	down	g7230.t1
AT2G03360.2	-1.490990633	down	g7228.t1
AT2G03420.1	-1.242109453	down	g7218.t1
AT2G03430.1	3.524361133	up	g38329.t2,g38329.t1,g24181.t1
AT2G03480.2	1.110016469	up	g17355.t1,g17355.t2
AT2G03550.1	1.833820756	up	g31664.t1,g6474.t1,g51703.t1,g76989.t1,g6475.t1
AT2G03690.1	1.098657323	up	g10349.t1
AT2G04039.1	-2.092389784	down	g15616.t1
AT2G04240.1	1.025757464	up	g16168.t1,g14049.t1,g16173.t1,g14049.t2,g16170.t1,g16165.t1,g16171.t1
AT2G04270.3	-1.090890738	down	g16135.t1,g16135.t2
AT2G04360.1	-1.619781135	down	g16141.t1
AT2G04480.1	-2.204208104	down	g20503.t1,g23031.t1
AT2G04515.1	1.426269056	up	g23025.t1
AT2G04530.1	-1.173739739	down	g21849.t1
AT2G04570.1	-3.473008355	down	g21838.t1
AT2G04700.1	-1.510690375	down	g19442.t1
AT2G04790.2	-3.670592483	down	g3983.t1
AT2G05070.1	-2.828002584	down	g70744.t1,g11067.t1
AT2G05120.2	3.064543999	up	g25619.t1,g9463.t1
AT2G05250.1	3.055826099	up	g23018.t1,g6679.t1
AT2G05320.1	1.542292852	up	g23930.t1
AT2G05590.2	-1.005576731	down	g38249.t1
AT2G05790.1	-2.287139874	down	g20539.t1
AT2G05910.1	3.394207847	up	g5860.t1
AT2G05920.1	-2.809732688	down	g5857.t1,g1233.t1,g71393.t1
AT2G06005.1	2.230823437	up	g50923.t1,g50923.t2
AT2G06050.2	2.146505455	up	g28005.t1
AT2G06510.1	-1.06914186	down	g14283.t1
AT2G06520.1	-3.702759022	down	g12714.t1,g5837.t1
AT2G06925.1	-1.381085866	down	g39979.t1
AT2G06990.1	1.45943592	up	g33014.t1
AT2G07040.1	1.88194854	up	g26155.t1
AT2G07170.1	-1.044050879	down	g17012.t1
AT2G07360.2	3.68402596	up	g17455.t2,g17457.t2,g17457.t1
AT2G07690.1	-1.758055324	down	g5159.t1
AT2G10940.1	-5.425479985	down	g72386.t1
AT2G11890.1	-1.183757294	down	g20565.t1
AT2G12190.1	1.577055633	up	g57488.t1,g28867.t1
AT2G12462.1	-3.233528678	down	g13390.t1
AT2G12646.1	-3.335282176	down	g26607.t1
AT2G13350.1	1.862090596	up	g29237.t1,g29231.t1
AT2G13360.1	-1.082565323	down	g36786.t1
AT2G13610.1	-1.58547587	down	g5132.t1
AT2G13680.1	-1.306277278	down	g24947.t1
AT2G13810.1	2.394000592	up	g30432.t1,g494.t1,g30426.t1,g30426.t2,g30425.t1
AT2G13900.1	-2.009252299	down	g51229.t1
AT2G14260.2	2.680282429	up	g15447.t2
AT2G14580.1	-3.102152585	down	g22319.t1,g22316.t1
AT2G14610.1	-5.604526377	down	g14922.t1
AT2G14740.1	1.086693095	up	g23040.t1
AT2G14830.1	2.105831428	up	g1846.t1,g40086.t1
AT2G14960.1	-1.875064934	down	g38385.t1
AT2G15020.1	-3.490647966	down	g29308.t1
AT2G15080.1	-1.524662532	down	g27154.t2,g27154.t1,g40454.t1,g21921.t1
AT2G15680.1	1.085274941	up	g48047.t1,g6463.t1
AT2G15730.1	2.242289329	up	g30130.t2,g7250.t2,g30130.t1,g7250.t3,g7250.t1
AT2G15760.1	1.700943377	up	g30134.t1,g7248.t1
AT2G15780.1	1.184209386	up	g16292.t1,g49789.t1,g7243.t1,g22176.t1
AT2G15790.1	4.289425446	up	g15604.t1,g15604.t2
AT2G15880.1	-1.343648917	down	g15591.t1
AT2G15980.1	-1.79321177	down	g15456.t1
AT2G16050.1	1.752769881	up	g29584.t1,g791.t1
AT2G16090.1	1.454793199	up	g5179.t2,g15452.t1,g5179.t1
AT2G16130.1	-1.31021377	down	g16414.t1
AT2G16270.1	-1.101797531	down	g8152.t2,g16430.t1,g8152.t1
AT2G16440.1	-1.439979555	down	g14335.t1
AT2G16460.1	1.011775586	up	g17152.t1,g14350.t1
AT2G16575.1	1.222007152	up	g58799.t1
AT2G16600.1	-1.921548086	down	g6129.t1,g10069.t1,g10068.t1
AT2G16630.1	-2.425479985	down	g6133.t1
AT2G16650.1	1.34742366	up	g4133.t1,g4134.t1
AT2G16660.1	2.447672645	up	g22883.t1,g6145.t1,g14582.t1
AT2G16750.1	-2.4154396	down	g28284.t1
AT2G16790.1	2.441066058	up	g16694.t1
AT2G16890.2	-2.228555375	down	g25307.t1
AT2G16900.1	1.114552547	up	g16383.t1
AT2G16920.1	2.957194044	up	g6164.t1,g6164.t2,g11383.t1
AT2G16950.2	1.283427934	up	g6174.t1
AT2G16980.2	-1.257518323	down	g6180.t1,g11776.t1,g2312.t2,g2312.t1
AT2G17040.1	-1.667947578	down	g30467.t1,g13519.t1
AT2G17120.1	-2.761985317	down	g13523.t1,g39859.t1
AT2G17230.1	-4.403453679	down	g11534.t1
AT2G17520.1	1.342133721	up	g8186.t1
AT2G17560.3	-1.696861734	down	g15243.t1
AT2G17580.1	1.950757698	up	g20452.t1
AT2G17620.1	-2.188440788	down	g12799.t1
AT2G17630.1	1.400804943	up	g12798.t1
AT2G17760.1	-1.022338354	down	g14608.t1,g10577.t1,g52873.t3
AT2G17770.2	-1.30473062	down	g2338.t1
AT2G17820.1	3.275527381	up	g19742.t2,g19742.t1
AT2G17860.1	-2.966048367	down	g34595.t1
AT2G17880.1	-3.347639383	down	g6142.t1
AT2G17940.1	-1.199792696	down	g52610.t1
AT2G17972.1	-3.961269644	down	g36091.t1
AT2G18060.1	-2.439979555	down	g7902.t1
AT2G18210.1	-4.605651615	down	g16556.t1
AT2G18280.1	-1.767101772	down	g19675.t1
AT2G18360.1	-1.397013871	down	g19663.t1,g11586.t1
AT2G18370.1	-2.035661217	down	g25346.t1
AT2G18460.1	-3.510368883	down	g29185.t1
AT2G18540.1	-1.676137789	down	g8100.t1
AT2G18550.1	-1.266914846	down	g8106.t1
AT2G18620.1	10.41981132	up	g8061.t1
AT2G18660.1	1.973292663	up	g42714.t2,g60512.t1,g8045.t1,g42714.t1,g42713.t1,g50414.t1
AT2G18680.1	-2.229939611	down	g38047.t1
AT2G18690.1	-2.129781136	down	g38051.t1
AT2G18700.1	1.796227312	up	g13295.t1,g13295.t2
AT2G18710.1	-1.111942651	down	g5382.t1
AT2G18840.1	-1.547812564	down	g33098.t1
AT2G18860.1	5.178293179	up	g5754.t2,g5754.t1
AT2G18890.1	-1.362938519	down	g11083.t1
AT2G18910.1	-1.734195616	down	g5738.t1
AT2G18940.1	-1.321143326	down	g11076.t1
AT2G18950.1	1.614198752	up	g11075.t1
AT2G19260.1	2.383320965	up	g30731.t1,g30731.t2
AT2G19310.1	-2.01835869	down	g11924.t1
AT2G19320.1	-1.049464375	down	g12672.t1
AT2G19630.1	-1.001237795	down	g37612.t1
AT2G19740.1	1.058108777	up	g10599.t1,g17826.t1
AT2G19750.1	1.115419859	up	g10600.t1
AT2G19780.1	-2.0355893	down	g43938.t1
AT2G19800.1	3.090920445	up	g18094.t1
AT2G19810.1	-1.799570667	down	g3472.t1
AT2G19940.1	1.12076854	up	g14305.t2,g14305.t3
AT2G20030.1	2.098866495	up	g3761.t1
AT2G20142.1	-3.217317562	down	g9479.t1,g33099.t1
AT2G20180.2	-1.070087331	down	g27800.t1
AT2G20210.1	-1.039297349	down	g27806.t1
AT2G20250.1	-1.185829575	down	g30678.t2
AT2G20260.1	-3.077641374	down	g30677.t1,g43790.t1
AT2G20280.1	1.011145356	up	g23644.t1
AT2G20340.1	1.876302925	up	g7632.t1,g21396.t1
AT2G20420.1	1.45592903	up	g6495.t1
AT2G20430.1	-2.985755325	down	g8360.t1
AT2G20450.1	1.215836601	up	g2866.t1
AT2G20480.1	1.926195453	up	g39789.t1,g75460.t1
AT2G20520.1	-5.524258514	down	g32047.t1
AT2G20540.1	-1.007868542	down	g28929.t1
AT2G20562.1	-1.137416785	down	g7027.t1
AT2G20570.1	-3.710886434	down	g7028.t1
AT2G20635.1	-2.319685321	down	g7047.t1
AT2G20700.1	-1.098686135	down	g1831.t2
AT2G20725.1	-1.51858939	down	g29147.t1
AT2G20740.1	3.094680962	up	g47854.t1,g29145.t1
AT2G20940.1	1.914855308	up	g16385.t1,g26623.t1
AT2G20980.1	-1.333181918	down	g6154.t1
AT2G21050.1	-5.067586393	down	g10055.t1
AT2G21080.1	-1.664667649	down	g12694.t1
AT2G21100.1	-7.773403289	down	g10063.t1
AT2G21140.1	-4.880291208	down	g10071.t1
AT2G21180.1	-1.999146055	down	g6113.t1
AT2G21185.1	-1.500384794	down	g6112.t1
AT2G21330.1	-4.675620554	down	g27988.t1
AT2G21340.1	3.428846957	up	g14348.t1,g14346.t1,g14348.t2,g14347.t1
AT2G21350.1	-1.687188994	down	g47844.t1
AT2G21370.2	1.550494378	up	g14341.t3,g14341.t1
AT2G21400.1	-4.912312954	down	g41112.t1
AT2G21470.2	1.050553601	up	g33368.t1
AT2G21480.1	-2.301651399	down	g74289.t1
AT2G21530.1	-1.764643729	down	g560.t1
AT2G21870.1	6.357891359	up	g26317.t2,g26317.t1
AT2G21960.1	-2.188528552	down	g50283.t2,g37639.t1,g50287.t1
AT2G21970.1	-1.733989186	down	g52057.t1,g50284.t1
AT2G22010.1	1.460216388	up	g27260.t1
AT2G22155.1	-4.769581578	down	g13212.t1
AT2G22170.1	2.718146287	up	g30903.t1,g30901.t1
AT2G22240.2	2.303214846	up	g8423.t1
AT2G22250.2	1.164514202	up	g8413.t1
AT2G22320.1	2.234026079	up	g78292.t1
AT2G22400.1	3.958591053	up	g21592.t2,g21592.t1
AT2G22410.1	-1.449131253	down	g4559.t1
AT2G22420.1	1.142815109	up	g13038.t1
AT2G22430.1	-1.464377794	down	g19944.t1
AT2G22480.1	1.859431103	up	g13626.t1
AT2G22490.1	-2.307085285	down	g7456.t1
AT2G22590.1	2.023471008	up	g37585.t2,g27447.t1,g30809.t1,g37585.t1,g44315.t1,g25201.t1
AT2G22600.1	-1.10276488	down	g54544.t1,g36929.t1,g44319.t1
AT2G22620.2	-3.773403289	down	g16621.t1
AT2G22660.1	1.487829233	up	g13605.t1
AT2G22680.1	-1.407697596	down	g6907.t1
AT2G22880.1	4.143087048	up	g24592.t1,g38236.t1,g24589.t1
AT2G22905.1	-1.883586207	down	g41346.t1
AT2G23070.1	1.101269217	up	g35309.t1
AT2G23090.1	1.787487894	up	g10628.t1,g41403.t1,g15423.t1,g15423.t2
AT2G23130.1	-1.640126255	down	g18119.t1
AT2G23150.1	4.598640976	up	g12633.t2,g12633.t1
AT2G23200.1	-2.213498246	down	g24374.t1
AT2G23380.1	3.946288911	up	g20899.t1,g20899.t2
AT2G23390.1	-2.58303649	down	g6944.t1
AT2G23420.1	1.049487303	up	g20895.t1
AT2G23450.2	-1.243239135	down	g5190.t1,g4552.t1,g5189.t1
AT2G23460.1	1.085776423	up	g37688.t1,g15466.t1
AT2G23670.1	-3.121789454	down	g4553.t1
AT2G23690.1	-4.425479985	down	g4562.t1
AT2G23770.1	-1.432542975	down	g13811.t1,g1802.t1,g14625.t2,g4578.t1,g28582.t1,g45022.t1
AT2G23890.1	1.117903412	up	g13306.t1
AT2G23970.1	2.274782082	up	g33198.t1,g15696.t1
AT2G24090.1	-2.702634254	down	g37121.t1
AT2G24100.1	1.4113799	up	g3524.t1,g37122.t1
AT2G24170.1	-2.032405418	down	g27825.t1
AT2G24190.1	-1.709411732	down	g12238.t1
AT2G24190.2	-1.788490491	down	g47797.t1
AT2G24270.2	3.442133541	up	g10203.t1,g10203.t2,g20879.t1
AT2G24280.1	-1.268611137	down	g23197.t1
AT2G24300.2	-1.816472011	down	g10190.t1
AT2G24395.1	-3.081525584	down	g17065.t1
AT2G24430.1	-2.281550193	down	g2526.t1,g2526.t2
AT2G24450.1	-1.496563083	down	g2531.t1
AT2G24520.1	2.49506178	up	g2542.t1
AT2G24580.1	2.489033851	up	g20357.t1
AT2G24610.1	-1.269560413	down	g34517.t2,g40190.t2,g49817.t1,g40190.t1,g34517.t1,g33248.t1
AT2G24630.1	-2.381085866	down	g3804.t1
AT2G24720.1	-2.18209283	down	g40729.t1,g44157.t1,g20366.t1,g51108.t1
AT2G24762.1	-1.934339507	down	g27242.t1
AT2G24820.1	2.44894601	up	g46553.t1,g62470.t1,g15860.t1
AT2G25010.1	-1.620551801	down	g18557.t1
AT2G25080.1	1.371995002	up	g22016.t1
AT2G25240.1	1.163636751	up	g37978.t1
AT2G25270.1	-5.253504244	down	g9187.t1
AT2G25290.1	1.149086867	up	g20875.t1,g20564.t1
AT2G25410.1	-1.208354903	down	g46962.t1
AT2G25605.1	-1.213254109	down	g8037.t2,g8037.t1
AT2G25620.1	1.312620493	up	g8030.t1,g26625.t1,g8030.t2
AT2G25625.1	1.590988388	up	g15304.t2
AT2G25710.1	6.481314206	up	g37143.t1,g37143.t2
AT2G25735.1	-1.94435847	down	g15841.t1,g41109.t1
AT2G25737.1	2.117337857	up	g29186.t1,g38560.t1,g13653.t1,g3200.t1
AT2G25770.1	9.382076368	up	g3448.t1,g37497.t1,g18072.t1,g45645.t1,g8864.t1
AT2G25790.1	1.254431949	up	g3439.t1,g27188.t1
AT2G25800.1	-1.381085866	down	g2904.t1
AT2G25810.1	-4.377685105	down	g3934.t1
AT2G25830.1	1.855953331	up	g3914.t1
AT2G25850.2	1.367041834	up	g6304.t1
AT2G25870.1	3.371397514	up	g2873.t2,g2873.t1
AT2G25890.1	-4.609904557	down	g3460.t1
AT2G25920.1	-1.475842968	down	g6604.t1,g6604.t2
AT2G25940.1	-1.452746851	down	g3557.t1
AT2G26040.1	-3.044050879	down	g44825.t1
AT2G26110.1	-1.825870709	down	g29889.t1
AT2G26150.1	2.907378384	up	g14834.t2,g1397.t1,g14834.t1
AT2G26180.1	-1.859133163	down	g45618.t1
AT2G26190.1	-1.830876527	down	g1401.t1,g36801.t1
AT2G26250.1	-1.144442903	down	g10511.t1
AT2G26310.1	3.20832254	up	g10496.t1
AT2G26440.1	-2.033162563	down	g10532.t1
AT2G26470.1	-1.219804959	down	g6641.t1
AT2G26500.2	-1.912912215	down	g789.t1
AT2G26530.1	1.503628037	up	g13679.t1,g16301.t1
AT2G26560.1	10.39653054	up	g28845.t1,g28848.t1,g28847.t1
AT2G26580.1	1.485055413	up	g10636.t3,g10636.t1,g10636.t2,g31373.t1
AT2G26695.1	2.16323465	up	g26179.t1,g26178.t1
AT2G26760.1	1.778467719	up	g28033.t2,g28033.t1
AT2G26800.2	1.115094554	up	g41453.t1,g26919.t1
AT2G26850.1	-1.15957073	down	g26914.t1
AT2G26870.1	-2.231903716	down	g36419.t1
AT2G26900.1	-1.524774178	down	g5306.t1
AT2G26940.1	-3.363886841	down	g28039.t1
AT2G26980.1	1.016249631	up	g26161.t1
AT2G26980.2	1.016249631	up	g26161.t2
AT2G27060.1	-1.408566602	down	g43107.t2,g43107.t1
AT2G27080.1	-1.593729136	down	g3041.t1,g3040.t1,g3302.t1,g41429.t1
AT2G27100.1	1.078100515	up	g3038.t1,g11702.t1,g712.t1
AT2G27110.1	1.176558885	up	g44130.t1,g35879.t1
AT2G27110.3	1.469045653	up	g38189.t1,g16786.t3,g31787.t1,g11705.t1,g16786.t1,g16786.t2
AT2G27120.1	-1.188440788	down	g16584.t1
AT2G27210.1	4.052513345	up	g4007.t2,g7837.t1,g4007.t1
AT2G27230.1	-1.133184429	down	g20793.t1,g11281.t1
AT2G27290.1	-1.637425619	down	g14126.t1
AT2G27370.1	-1.024942056	down	g25183.t1
AT2G27385.2	-2.448441134	down	g25171.t1
AT2G27500.2	3.772478707	up	g9830.t1
AT2G27510.1	1.290186207	up	g6555.t1
AT2G27690.1	2.864824362	up	g8904.t1
AT2G27760.1	1.3549296	up	g59155.t1,g31541.t1,g61459.t1,g31535.t1,g31535.t2
AT2G27810.1	-2.05427555	down	g6365.t1
AT2G27820.1	1.920829947	up	g6366.t1
AT2G27970.1	-1.604009603	down	g7747.t1,g12871.t1
AT2G27980.1	3.03504328	up	g7748.t2,g7748.t1
AT2G28070.1	-1.195530213	down	g18339.t1
AT2G28100.1	-2.397291327	down	g21385.t1,g1691.t1,g21384.t1
AT2G28110.1	-1.156178721	down	g44066.t1,g55175.t1,g78386.t1
AT2G28120.1	-1.068298425	down	g36788.t1
AT2G28160.1	4.011231557	up	g7737.t1
AT2G28190.1	-1.711731178	down	g7741.t1
AT2G28230.1	-1.428060894	down	g33146.t1,g33146.t2
AT2G28315.1	-1.187274154	down	g4424.t1,g59776.t1
AT2G28410.1	-3.30523855	down	g18588.t1
AT2G28470.2	-2.334222288	down	g28357.t1,g20869.t1
AT2G28510.1	-1.542132716	down	g1787.t1
AT2G28600.1	1.452264265	up	g45654.t1
AT2G28660.1	-1.422906042	down	g1647.t1
AT2G28680.1	1.136423141	up	g11213.t1,g1645.t1
AT2G28720.1	1.182692672	up	g11930.t1
AT2G28725.1	-1.703013961	down	g5135.t1
AT2G28760.2	1.97711199	up	g23272.t1,g74287.t1
AT2G28780.1	2.629722388	up	g15286.t1,g25900.t3
AT2G28830.1	-1.644120272	down	g15326.t1
AT2G28840.1	-1.031028717	down	g21758.t1,g680.t1
AT2G28880.1	2.0267776	up	g13648.t1
AT2G29065.1	1.049718949	up	g6985.t1
AT2G29090.1	-1.901197222	down	g31145.t1
AT2G29100.1	-1.777014542	down	g20367.t1
AT2G29130.1	-2.510190338	down	g9260.t1,g33983.t1
AT2G29180.1	-2.527504115	down	g50207.t1
AT2G29260.1	-1.454491808	down	g24386.t1
AT2G29350.1	-1.332472926	down	g3779.t1,g3777.t1
AT2G29420.1	1.778385258	up	g13217.t1,g5721.t1,g13215.t1,g43789.t1,g26665.t1
AT2G29440.1	2.241892211	up	g54944.t1
AT2G29490.1	-4.7208388	down	g10534.t1
AT2G29570.1	-1.267938708	down	g17538.t1
AT2G29590.1	7.517735429	up	g17547.t1,g17545.t1
AT2G29630.2	-1.290021388	down	g18999.t1
AT2G29650.1	-1.111992179	down	g14454.t1
AT2G29650.3	-2.999995699	down	g34168.t1
AT2G29660.1	-1.190498339	down	g34166.t1,g41971.t1
AT2G29670.1	2.277297704	up	g34163.t1
AT2G29690.1	2.546402985	up	g21449.t1,g21450.t1
AT2G29740.1	2.005207388	up	g930.t1
AT2G29970.1	-1.516862645	down	g17610.t1
AT2G29980.1	-1.110304993	down	g18288.t1,g18291.t1
AT2G29990.1	2.297197986	up	g4829.t1,g77327.t1
AT2G30040.1	6.275333053	up	g26196.t1
AT2G30130.1	-2.093500514	down	g20820.t1,g9266.t1
AT2G30160.1	-4.394112759	down	g15373.t1
AT2G30170.1	-1.326483645	down	g36983.t2,g36983.t1,g36983.t3
AT2G30230.1	4.441393546	up	g15382.t1
AT2G30300.1	-1.799398497	down	g34028.t1
AT2G30370.2	-1.618125063	down	g19565.t1
AT2G30390.1	-1.154728509	down	g23529.t1
AT2G30470.1	4.80226306	up	g42624.t1,g42624.t2,g4821.t1,g42624.t3
AT2G30480.3	1.442036372	up	g3100.t1
AT2G30540.1	-3.862212556	down	g28471.t1
AT2G30550.1	1.392105746	up	g19840.t1
AT2G30570.1	-2.148904201	down	g4486.t1
AT2G30630.1	-1.204208104	down	g14401.t1
AT2G30800.1	-1.642764278	down	g1304.t1
AT2G30890.1	-1.188440788	down	g3576.t1
AT2G30900.1	-2.197491561	down	g10909.t1,g10908.t1,g10908.t2
AT2G30910.2	-5.105149468	down	g10900.t1
AT2G30933.1	-1.754544262	down	g3595.t1
AT2G31030.1	1.217673513	up	g21677.t1,g37141.t1
AT2G31040.1	-1.775770303	down	g39817.t1
AT2G31050.1	1.22023826	up	g6400.t1,g13455.t1,g43585.t1
AT2G31083.1	1.485647603	up	g37851.t1
AT2G31090.1	-1.966048367	down	g10926.t1
AT2G31160.1	-1.912987123	down	g8381.t1
AT2G31180.1	3.580833127	up	g16655.t1,g13018.t1
AT2G31210.1	-3.759597489	down	g2080.t1
AT2G31230.1	2.634829974	up	g38909.t1,g14158.t1
AT2G31260.1	1.173502986	up	g27712.t1
AT2G31320.1	1.045223882	up	g14410.t2,g33887.t1,g14410.t1,g14411.t1
AT2G31410.1	1.263024059	up	g41944.t1
AT2G31500.1	1.713328575	up	g25827.t1,g39772.t1
AT2G31560.1	2.550485288	up	g11859.t1
AT2G31610.1	1.111066824	up	g12712.t1
AT2G31670.1	-1.135582414	down	g40621.t1,g12707.t1
AT2G31725.1	-4.494096544	down	g16955.t1
AT2G31790.1	-4.127846118	down	g61451.t1
AT2G31800.1	3.382572631	up	g38353.t1,g25512.t1,g38353.t3,g25512.t2,g38353.t2
AT2G31810.3	1.716547544	up	g67121.t1
AT2G31840.1	-1.770829345	down	g26686.t1
AT2G31880.1	-3.48120008	down	g3752.t1
AT2G31890.1	-1.525682688	down	g28765.t1
AT2G31945.1	1.461232728	up	g39786.t1
AT2G31955.1	2.662709252	up	g18465.t1
AT2G31960.1	1.272918279	up	g12225.t1
AT2G31980.1	-1.64932766	down	g4106.t1
AT2G31985.1	3.392723825	up	g4101.t1
AT2G32040.1	-1.043354093	down	g5477.t2
AT2G32050.1	-1.038198153	down	g4003.t1
AT2G32200.1	-1.753074883	down	g11113.t1
AT2G32235.1	1.359735029	up	g22425.t1,g28047.t1,g54292.t1,g28044.t1
AT2G32240.1	1.06661116	up	g2460.t1
AT2G32280.1	-2.717660737	down	g5491.t1
AT2G32350.1	2.987998098	up	g8441.t1
AT2G32450.1	-1.381085866	down	g7711.t1
AT2G32480.1	-1.123589644	down	g10573.t1
AT2G32500.1	-1.359712215	down	g5260.t2
AT2G32540.1	2.16847976	up	g13757.t1
AT2G32640.1	-1.215446808	down	g20550.t1
AT2G32720.1	1.197797707	up	g14538.t1
AT2G32750.1	-1.599099627	down	g21986.t1
AT2G32840.1	-1.125246962	down	g12229.t1
AT2G32850.2	1.145307471	up	g12235.t2,g12235.t1
AT2G32900.1	1.062520785	up	g3975.t1
AT2G33030.1	1.578310322	up	g68855.t1,g47558.t1,g40685.t1
AT2G33100.1	1.862241547	up	g54545.t1,g21209.t1,g14573.t1,g29970.t1,g10889.t1,g30320.t1
AT2G33180.1	-2.023995716	down	g34124.t1
AT2G33255.1	-2.319685321	down	g11423.t2
AT2G33390.1	4.1279034	up	g4613.t1,g4613.t2
AT2G33400.1	-3.883586207	down	g4614.t1
AT2G33410.1	-1.284656103	down	g20897.t1
AT2G33450.1	-1.735608725	down	g4619.t1
AT2G33460.1	-1.400551617	down	g4628.t1,g17679.t1
AT2G33530.1	-1.802549634	down	g11582.t1
AT2G33640.1	-1.281550193	down	g9309.t1
AT2G33690.1	2.742172982	up	g3296.t1
AT2G33710.1	3.560397426	up	g42991.t1,g24756.t1
AT2G33710.2	2.231211063	up	g30709.t1
AT2G33770.1	1.260523527	up	g19983.t1,g19983.t3
AT2G33810.1	-2.100400753	down	g18525.t2
AT2G33840.1	1.366096124	up	g22123.t1
AT2G33850.1	-1.667261057	down	g30807.t1,g4688.t1,g25013.t1
AT2G33990.1	-1.328618446	down	g42736.t1
AT2G34090.1	-1.033162563	down	g27484.t1
AT2G34190.1	-2.468548707	down	g42246.t1
AT2G34310.1	2.30090505	up	g18583.t2,g18583.t1
AT2G34357.1	1.170001769	up	g1207.t1
AT2G34430.1	-3.855870259	down	g26518.t1,g4607.t1
AT2G34480.1	1.013015372	up	g3575.t1,g32928.t1
AT2G34500.1	1.694202261	up	g36941.t1
AT2G34530.1	3.557513589	up	g21636.t1
AT2G34540.1	-1.844282899	down	g21634.t2
AT2G34580.1	-1.033162563	down	g6687.t1
AT2G34620.1	-2.315088307	down	g9664.t1
AT2G34650.1	-1.55168395	down	g32436.t1
AT2G34670.1	-2.000402101	down	g24140.t1
AT2G34670.2	-2.971255755	down	g24145.t1
AT2G34860.1	-3.862119889	down	g10618.t1,g10618.t2
AT2G34920.1	-1.483661091	down	g12147.t1
AT2G35030.1	2.166399653	up	g9060.t1
AT2G35035.1	1.974064627	up	g12187.t1,g12187.t2
AT2G35050.1	1.752957363	up	g5009.t1,g21000.t1
AT2G35190.1	-1.135973368	down	g27901.t1
AT2G35260.1	-2.608154775	down	g21251.t1
AT2G35290.1	-5.17509778	down	g21259.t1
AT2G35320.1	3.595952241	up	g3269.t1
AT2G35370.1	-3.969792967	down	g25225.t1
AT2G35410.1	-2.121421446	down	g25348.t3,g25348.t1
AT2G35470.1	-1.057678842	down	g994.t1
AT2G35530.1	1.193301228	up	g39102.t1,g39102.t2
AT2G35540.1	-1.156870709	down	g4969.t1
AT2G35615.1	-2.200406343	down	g12031.t1,g4729.t1
AT2G35635.1	-2.381085866	down	g14023.t1
AT2G35700.1	-2.395441159	down	g6409.t1
AT2G35710.1	-1.724627774	down	g2375.t1
AT2G35760.1	-2.222229773	down	g35901.t1,g7422.t1
AT2G35770.1	-2.28788955	down	g13660.t1
AT2G35780.1	1.782578115	up	g40270.t1
AT2G35790.1	1.160374996	up	g13666.t1
AT2G35820.1	1.571949199	up	g71538.t1,g41532.t1
AT2G35880.1	3.544677596	up	g25401.t3,g25401.t1,g25401.t2,g36323.t1
AT2G35910.1	-2.01968633	down	g13895.t1
AT2G35920.1	2.221679732	up	g51639.t3,g51639.t1,g51639.t2
AT2G35990.2	2.161110059	up	g21145.t1
AT2G36026.1	-1.840517485	down	g14127.t1
AT2G36110.1	-2.28055899	down	g29318.t1
AT2G36130.1	-1.190521099	down	g15734.t1
AT2G36145.1	-4.936854836	down	g48644.t1
AT2G36170.1	1.089944886	up	g7127.t1
AT2G36200.1	-1.362938519	down	g15170.t1
AT2G36230.1	1.972551089	up	g14943.t2
AT2G36270.1	1.754619907	up	g38312.t1
AT2G36380.1	1.67046039	up	g28742.t1,g46496.t1
AT2G36430.1	-1.047094555	down	g22268.t1
AT2G36450.1	4.176909587	up	g29594.t1
AT2G36490.1	1.898415035	up	g5634.t2,g5634.t1
AT2G36530.1	1.348595848	up	g13253.t1,g15004.t1
AT2G36540.1	-1.663736902	down	g12572.t1,g12574.t1
AT2G36570.1	-2.148976033	down	g30913.t1
AT2G36580.1	2.232177743	up	g32637.t1
AT2G36590.1	1.133487307	up	g16016.t1
AT2G36620.1	1.132180605	up	g21137.t1,g20075.t1
AT2G36640.1	-2.241797687	down	g20076.t1
AT2G36670.2	1.552059159	up	g20081.t1
AT2G36720.1	2.395812039	up	g14414.t3,g14414.t2,g14414.t1
AT2G36780.1	4.095026706	up	g34594.t1,g12432.t1,g28297.t1,g34593.t1,g12433.t1,g28874.t1,g28299.t1,g28304.t1,g32210.t1
AT2G36790.1	-3.623074668	down	g43574.t1
AT2G36800.1	-3.038391884	down	g12429.t1
AT2G36830.1	-1.754917292	down	g34603.t1,g22349.t1
AT2G36835.1	-1.160031351	down	g64095.t1,g40832.t1,g46126.t1
AT2G36870.1	-5.010520637	down	g37125.t1
AT2G36885.1	-3.788563457	down	g47755.t1
AT2G36890.1	-2.487195061	down	g17699.t1,g12040.t1
AT2G36895.1	-1.460312557	down	g54367.t1
AT2G36910.1	2.169404304	up	g21968.t1,g21968.t2,g17701.t1
AT2G36950.1	3.405382747	up	g52071.t1
AT2G36970.1	-2.409655018	down	g29106.t1
AT2G36990.1	-2.541262891	down	g22873.t1
AT2G37000.1	-1.350224902	down	g17717.t1,g30389.t1
AT2G37060.1	3.655829779	up	g18472.t2,g23625.t1
AT2G37130.2	-1.394835008	down	g65848.t1
AT2G37150.1	2.119447684	up	g8482.t2,g8482.t1
AT2G37160.2	5.459070097	up	g41911.t2,g41911.t1
AT2G37220.1	-2.68393608	down	g38271.t1
AT2G37250.1	1.321976718	up	g18478.t1
AT2G37270.1	1.000314775	up	g42537.t1,g14009.t1,g32828.t1,g11159.t1
AT2G37290.1	1.506474351	up	g31937.t1,g18480.t3
AT2G37300.1	-3.287976462	down	g31944.t1
AT2G37440.1	2.601903731	up	g11943.t1,g23210.t1,g10969.t1
AT2G37530.1	-3.807350621	down	g10957.t1
AT2G37560.1	-1.468548707	down	g31854.t1
AT2G37620.1	-1.333780151	down	g21762.t1
AT2G37630.1	-1.31020238	down	g660.t1
AT2G37640.1	-2.615800596	down	g653.t1
AT2G37690.1	1.317488005	up	g36153.t1,g9916.t1
AT2G37700.1	-2.217587134	down	g8716.t1
AT2G37730.1	-2.060106601	down	g11385.t1,g21795.t1,g60218.t1
AT2G37770.2	1.133560291	up	g14198.t1,g7942.t1,g21802.t1
AT2G37870.1	-1.643132291	down	g38568.t1
AT2G37900.1	2.295056609	up	g7920.t1,g689.t1
AT2G37940.1	1.808968542	up	g20920.t1,g45419.t1
AT2G37975.1	-1.28055899	down	g36839.t1
AT2G38010.1	-2.082063454	down	g30637.t1,g30637.t2
AT2G38040.1	1.475254149	up	g30643.t1
AT2G38050.1	-1.270054554	down	g30644.t1
AT2G38060.1	1.160623437	up	g21219.t1
AT2G38090.1	-1.073952212	down	g6318.t1,g21225.t1
AT2G38100.1	-1.357724102	down	g33709.t1
AT2G38110.1	-2.101563337	down	g6311.t1
AT2G38140.1	6.168809362	up	g25610.t1,g25610.t2
AT2G38290.2	1.133653929	up	g69470.t1,g19171.t1
AT2G38410.1	2.430351325	up	g25518.t1,g22062.t3,g22062.t1
AT2G38420.1	-1.435202855	down	g28750.t1
AT2G38470.1	2.242917336	up	g19858.t1,g11841.t1
AT2G38560.1	1.494266037	up	g6795.t2,g19635.t1,g2693.t1,g54356.t1
AT2G38640.1	1.205735532	up	g306.t1,g9204.t1
AT2G38710.1	1.2006496	up	g12692.t2
AT2G38720.1	-1.883586207	down	g16760.t1
AT2G38740.1	1.604847609	up	g27885.t1,g27885.t2,g2961.t1
AT2G38750.1	3.166399653	up	g37366.t1
AT2G38760.1	1.778669503	up	g61561.t1,g37364.t1
AT2G38780.1	-1.403917338	down	g2914.t2,g2914.t1
AT2G38910.1	1.734081776	up	g10997.t1,g13988.t1,g13988.t2,g10997.t2
AT2G39000.1	-2.232243114	down	g5329.t1
AT2G39080.1	-1.805820516	down	g25427.t1,g54241.t1
AT2G39130.1	2.378360326	up	g18863.t1
AT2G39200.1	-1.718672359	down	g14427.t1,g14427.t2
AT2G39210.1	1.396625741	up	g18826.t1,g11691.t1,g47278.t1,g11690.t1
AT2G39220.1	1.741533421	up	g13646.t1
AT2G39270.1	1.397498817	up	g12615.t1
AT2G39290.1	4.049056531	up	g22921.t1,g22921.t2
AT2G39370.1	-6.032137557	down	g30232.t1
AT2G39430.1	-2.260075538	down	g19815.t1
AT2G39435.1	1.044219969	up	g19818.t1
AT2G39630.1	1.051229625	up	g23289.t1
AT2G39650.1	2.819676539	up	g23284.t1
AT2G39710.1	1.278489695	up	g19200.t1
AT2G39725.1	-1.16886525	down	g4548.t1
AT2G39730.1	-2.378265158	down	g27841.t1,g30833.t1
AT2G39730.3	-1.766841231	down	g19207.t1
AT2G39740.1	2.547211392	up	g19220.t1,g19220.t2,g38431.t1
AT2G39800.2	1.640953382	up	g38428.t1
AT2G39855.2	2.901150495	up	g37218.t1,g15993.t1
AT2G39970.1	2.201011301	up	g25571.t1,g36563.t1
AT2G40000.1	2.083090908	up	g13353.t1,g29819.t1
AT2G40070.1	-1.054415145	down	g40542.t1,g29808.t1,g33704.t1,g3561.t1,g45030.t1
AT2G40080.1	-1.360791104	down	g9949.t1,g17623.t1
AT2G40095.1	1.252994401	up	g17626.t1,g9957.t1
AT2G40100.1	-3.34910422	down	g17628.t1
AT2G40110.1	1.225571706	up	g17629.t1
AT2G40150.1	-2.052001068	down	g29706.t1,g9940.t1
AT2G40170.1	-2.460813059	down	g9938.t1
AT2G40360.1	1.381196819	up	g1558.t1
AT2G40390.1	3.634510989	up	g2937.t1
AT2G40410.2	-1.007632193	down	g2930.t1
AT2G40430.1	1.171413744	up	g31851.t1,g31851.t2
AT2G40460.1	-6.472080398	down	g25769.t1
AT2G40470.1	2.225189751	up	g25761.t2,g25761.t1
AT2G40475.1	-1.34455999	down	g47852.t1
AT2G40540.1	-1.287976462	down	g30884.t1,g30884.t2
AT2G40550.1	-1.689208161	down	g604.t1
AT2G40620.1	-1.640572175	down	g3101.t1,g24486.t1
AT2G40660.1	1.083999124	up	g29123.t1
AT2G40700.1	1.020276696	up	g33230.t1
AT2G40720.1	1.10805897	up	g29126.t1,g22721.t1,g29126.t2
AT2G40740.1	1.033951633	up	g6800.t1
AT2G40815.1	-1.568069114	down	g34609.t1
AT2G40850.1	-1.611648089	down	g13726.t1
AT2G40890.1	1.312610286	up	g4220.t1
AT2G40980.1	-1.912250768	down	g15529.t1,g15529.t2,g1543.t1
AT2G41000.1	3.620189586	up	g12415.t1,g12415.t2
AT2G41040.1	-1.113801987	down	g26609.t1
AT2G41050.1	-1.51858939	down	g12408.t1
AT2G41070.1	3.756491387	up	g49710.t2,g41693.t2,g49710.t1,g41693.t1
AT2G41120.1	-2.354318956	down	g12409.t1
AT2G41130.1	-1.298908458	down	g4239.t1
AT2G41180.1	-3.090037084	down	g4249.t1
AT2G41190.1	1.269906505	up	g23949.t1
AT2G41250.1	-1.125300304	down	g4268.t1
AT2G41380.1	2.32888725	up	g55773.t1
AT2G41420.1	-1.541619817	down	g8514.t1
AT2G41451.1	-1.364597743	down	g36604.t1
AT2G41460.1	4.037614504	up	g36603.t2,g36603.t1
AT2G41473.1	-1.381085866	down	g13770.t1
AT2G41480.1	-3.820471542	down	g11561.t1
AT2G41490.1	2.898020742	up	g36602.t1,g36602.t2
AT2G41520.1	1.154200718	up	g24423.t2,g24423.t1
AT2G41610.1	-1.703013961	down	g7266.t1
AT2G41690.1	-2.426107381	down	g4965.t1
AT2G41700.1	3.756461988	up	g28868.t1,g48152.t1,g28868.t2
AT2G41705.1	1.024802883	up	g36916.t1,g43193.t1,g43193.t2
AT2G41720.1	-1.717055491	down	g4970.t2
AT2G41820.1	-1.152461491	down	g4980.t1
AT2G41830.1	-2.468548707	down	g50045.t2
AT2G41890.1	-1.623888261	down	g4988.t2,g4988.t1,g42073.t1,g19395.t1
AT2G41905.1	2.370569449	up	g30126.t1,g17836.t1
AT2G41950.1	-1.356118951	down	g27678.t1
AT2G41970.1	-1.132406753	down	g27680.t1
AT2G42010.1	1.158192401	up	g2117.t1
AT2G42110.1	-3.307085285	down	g27695.t1
AT2G42220.1	-2.194673487	down	g32632.t1
AT2G42240.1	2.402081978	up	g2607.t3,g2607.t1,g2607.t2
AT2G42260.1	-2.676434866	down	g692.t1,g1523.t1
AT2G42360.1	-2.223026452	down	g42735.t1,g26200.t1
AT2G42430.1	-1.708320101	down	g14412.t1,g33888.t1
AT2G42450.1	2.98483363	up	g27705.t1,g33889.t1,g33889.t2
AT2G42510.1	3.627847524	up	g65804.t1
AT2G42510.2	2.876665185	up	g61255.t1
AT2G42570.1	1.629755694	up	g20225.t1
AT2G42580.1	-1.063345568	down	g33257.t1,g33257.t2
AT2G42690.1	-2.450535633	down	g12387.t1
AT2G42700.1	5.126797243	up	g12385.t2,g12385.t1
AT2G42740.1	1.10143523	up	g23826.t1
AT2G42760.1	2.675083165	up	g25026.t1,g17562.t1,g49623.t1,g12379.t1
AT2G42900.1	-2.025148763	down	g3596.t1
AT2G42940.1	4.683311531	up	g3591.t1,g3591.t3,g3591.t2
AT2G42990.1	-3.866512693	down	g21840.t1
AT2G43000.1	-2.397081384	down	g26999.t1,g12010.t1,g1314.t1
AT2G43030.1	-1.931282949	down	g20210.t1
AT2G43060.1	-2.332022383	down	g6644.t1,g14064.t1
AT2G43120.1	-1.837056574	down	g24319.t1,g21623.t1
AT2G43240.1	-1.314927572	down	g3573.t2
AT2G43290.1	-1.082456415	down	g4042.t1,g5994.t1
AT2G43330.1	1.419124572	up	g53592.t1,g25824.t1,g53592.t3,g53592.t2
AT2G43360.1	1.096575239	up	g11860.t1
AT2G43420.1	-1.336691747	down	g4055.t1
AT2G43560.1	-1.427379518	down	g21027.t1
AT2G43590.1	1.014853539	up	g4077.t1
AT2G43670.1	-2.397881228	down	g26510.t1
AT2G43810.1	1.094252143	up	g3568.t1
AT2G43820.1	1.563277784	up	g14028.t1,g59154.t1,g16972.t1,g6657.t1
AT2G43870.1	-3.288682458	down	g49284.t1
AT2G43950.1	-3.017083831	down	g28759.t1
AT2G44010.1	1.222415347	up	g28762.t1
AT2G44100.2	-1.703013961	down	g26691.t1
AT2G44110.1	-2.425479985	down	g36565.t1
AT2G44130.1	2.475560278	up	g15901.t1
AT2G44190.1	-2.416709776	down	g35928.t1
AT2G44260.1	-1.935674718	down	g20219.t1
AT2G44290.1	-4.323231799	down	g35488.t1,g35488.t2
AT2G44350.1	1.385424004	up	g12220.t1
AT2G44370.1	-1.064365159	down	g11202.t1
AT2G44380.1	1.206120082	up	g77468.t1
AT2G44430.1	1.331111823	up	g12232.t1
AT2G44480.2	1.240661996	up	g3147.t1,g3148.t1
AT2G44500.1	-1.040048948	down	g12239.t1
AT2G44580.1	-2.754544262	down	g8721.t1
AT2G44640.1	-1.059157771	down	g19306.t1
AT2G44670.1	-2.024942056	down	g26749.t1
AT2G44690.1	-3.630104659	down	g19308.t1
AT2G44740.1	-2.671707623	down	g20450.t1,g31214.t1
AT2G44745.1	-1.381085866	down	g7305.t1
AT2G44790.1	2.742172982	up	g53506.t1
AT2G44820.2	1.119574134	up	g25832.t1
AT2G44920.2	-1.811230258	down	g19212.t1
AT2G44950.1	1.500594167	up	g10245.t1
AT2G44970.1	4.552603404	up	g14658.t2,g14658.t1
AT2G44970.2	-1.254173754	down	g43282.t1
AT2G44990.1	-1.533723618	down	g10242.t1
AT2G45010.1	1.773104842	up	g10905.t1
AT2G45010.2	1.1252668	up	g10905.t2,g10240.t1
AT2G45060.1	1.284647958	up	g51568.t1
AT2G45120.1	1.618914134	up	g17108.t1
AT2G45180.1	-1.657390977	down	g2361.t1,g35074.t1,g2727.t1
AT2G45190.1	3.233623978	up	g17130.t1
AT2G45220.1	3.45870144	up	g22756.t1,g50575.t1,g26898.t1
AT2G45240.1	1.39163552	up	g50171.t3,g25864.t1,g50171.t2,g67059.t1,g50171.t1
AT2G45270.1	1.437832611	up	g13409.t1,g13409.t2
AT2G45320.1	3.691335065	up	g19333.t2,g19333.t1
AT2G45340.1	-4.595404987	down	g21203.t1
AT2G45360.1	1.095061305	up	g21204.t1,g28069.t1
AT2G45400.1	-1.105549735	down	g22964.t1,g22963.t1,g17409.t1,g17408.t1
AT2G45420.1	-4.11805146	down	g23126.t1
AT2G45430.1	-3.303918006	down	g34514.t1
AT2G45460.2	4.707047498	up	g34510.t1,g34510.t2
AT2G45550.1	1.810174857	up	g51050.t1,g2620.t1,g33603.t1,g44098.t1
AT2G45560.1	-2.195530213	down	g13128.t1
AT2G45560.2	3.608254723	up	g53147.t1
AT2G45590.1	-1.818491178	down	g5249.t1
AT2G45600.1	-3.394742311	down	g5248.t1
AT2G45680.1	1.928769397	up	g31557.t1
AT2G45820.1	-1.703013961	down	g24684.t1
AT2G45830.2	-1.657059328	down	g34803.t1
AT2G45850.1	-1.202758709	down	g24673.t1,g26769.t2,g26769.t3
AT2G45910.1	2.294213713	up	g14459.t2,g14460.t1,g14459.t1,g7573.t1,g14460.t2,g22235.t1
AT2G45960.1	-2.651614808	down	g12760.t1
AT2G45970.1	-1.622645617	down	g27926.t1
AT2G46000.1	1.288765532	up	g24636.t1
AT2G46080.1	1.113052567	up	g26722.t1,g5805.t1,g24230.t1
AT2G46110.1	2.845983042	up	g17253.t1
AT2G46140.1	-2.904647822	down	g24241.t1
AT2G46225.2	-2.548803606	down	g6485.t1
AT2G46225.3	-3.195166651	down	g6485.t2
AT2G46240.1	-1.692527542	down	g10701.t1,g10701.t2
AT2G46400.1	-2.040249309	down	g162.t1
AT2G46420.2	1.154967034	up	g29804.t1
AT2G46495.1	1.225987753	up	g16562.t1,g2793.t1
AT2G46550.2	1.083184754	up	g13048.t1
AT2G46570.1	-1.035167519	down	g16579.t1
AT2G46600.1	-1.813920908	down	g211.t1,g20065.t1
AT2G46640.2	-3.989895109	down	g221.t1
AT2G46680.1	3.038400202	up	g7124.t1,g228.t1
AT2G46690.1	-1.035936257	down	g20059.t1,g232.t1
AT2G46735.1	-1.651412764	down	g9718.t1
AT2G46770.1	-1.67654175	down	g4755.t1,g246.t1
AT2G46810.1	-6.014081063	down	g7286.t1
AT2G46820.1	-3.404350346	down	g7285.t1
AT2G46850.1	1.670240714	up	g7283.t2,g7283.t1
AT2G46860.1	-1.11805146	down	g1297.t1
AT2G46870.1	-1.697298546	down	g4769.t1,g9698.t1
AT2G46890.1	-1.397387678	down	g7263.t1
AT2G46915.1	5.060077849	up	g7257.t2,g7257.t1
AT2G46920.1	5.850279303	up	g3694.t2,g3694.t1
AT2G46940.1	-1.878789254	down	g34726.t1,g3700.t1
AT2G47115.1	-1.540441626	down	g33031.t1
AT2G47180.1	1.426098692	up	g33109.t1,g21960.t1
AT2G47240.1	-2.850453967	down	g21949.t1
AT2G47260.1	1.063143619	up	g16818.t1,g21944.t1
AT2G47360.1	-1.381085866	down	g9795.t1
AT2G47430.1	-1.117925404	down	g22483.t1
AT2G47450.1	1.348499742	up	g42367.t1,g12995.t1
AT2G47600.1	2.211102513	up	g24219.t1,g53560.t1
[truncated: 2,828 more rows]
